# Supplementary material for: 2,2′-Bis{8-[(benzyl­amino)­methyl­idene]-1,6-dihy­droxy-5-isopropyl-3-methyl­naphthalen-7(8H)-one}
Source: Acta Crystallogr Sect E Struct Rep Online. 2013 Oct 9;69(Pt 11):o1626–7. doi: 10.1107/S1600536813027281 (PMC3884299; doi:10.1107/S1600536813027281)
Supplement: Supplementary file 1 [file e-69-o1626-sup1.cif]

##############################################################################
#                                                                            #
# This CIF contains the data in a paper accepted for publication in          #
# Acta Crystallographica Section E. It conforms to the requirements of       #
# Notes for Authors for Acta Crystallographica Section E, and has been       #
# peer reviewed under the auspices of the IUCr Commission on Journals.       #
#                                                                            #
# Full details of the Crystallographic Information File format               #
# are given in the paper "The Crystallographic Information File (CIF):       #
# a New Standard Archive File for Crystallography" by S. R. Hall, F. H.      #
# Allen and I. D. Brown [Acta Cryst. (1991), A47, 655-685].                  #
#                                                                            #
# The current version of the core CIF dictionary is obtainable from          #
# ftp://ftp.iucr.org/pub/cif_core.dic.                                       #
#                                                                            #
# Software is freely available for graphical display of the structure(s)     #
# in this CIF. For information consult the CIF software page                 #
# http://www.iucr.org/resources/cif/software.                                #
#                                                                            #
# This file may be used for bona fide research purposes within the           #
# scientific community so long as proper attribution is given to the journal # 
# article from which it was obtained.                                        #
#                                                                            #
##############################################################################
data_I
_audit_creation_method     SHELXL-97
_database_code_depnum_ccdc_archive     'CCDC 964841'
_chemical_name_systematic
;\
2,2'-Bis{8-[(benzylamino)methylidene]-1,6-dihydroxy-5-isopropyl-\
8-[(benzylamino)methylidene]-3-methylnaphthalen-7(8<i>H</i>)-one}
;
_chemical_name_common     'di-benzylaminogossypol'
_chemical_formula_moiety     'C44 H44 N2 O6'
_chemical_formula_sum     'C44 H44 N2 O6'
_chemical_formula_iupac     'C44 H44 N2 O6'
_chemical_formula_weight     696.81
_chemical_melting_point     ?
_symmetry_cell_setting     monoclinic
_space_group_name_H-M_alt     'P 21/c'
_space_group_name_Hall     '-P 2ybc'
loop_
    _symmetry_equiv_pos_as_xyz
    'x, y, z'
    '-x, y+1/2, -z+1/2'
    '-x, -y, -z'
    'x, -y-1/2, z-1/2'
_cell_length_a     9.8118(8)
_cell_length_b     29.014(2)
_cell_length_c     25.5854(17)
_cell_angle_alpha     90.00
_cell_angle_beta     90.196(6)
_cell_angle_gamma     90.00
_cell_volume     7283.6(9)
_cell_formula_units_Z     8
_cell_measurement_reflns_used     3347
_cell_measurement_theta_min     3.4997
_cell_measurement_theta_max     35.9958
_cell_measurement_temperature     293(2)
_exptl_crystal_description     prism
_exptl_crystal_colour     brown
_exptl_crystal_size_max     0.6
_exptl_crystal_size_mid     0.3
_exptl_crystal_size_min     0.2
_exptl_crystal_density_diffrn     1.271
_exptl_crystal_density_meas     1.271
_exptl_crystal_density_method     'not measured'
_exptl_crystal_F_000     2960
_exptl_absorpt_coefficient_mu     0.676
_exptl_absorpt_correction_type     multi-scan
_exptl_absorpt_process_details
;
(CrysAlis PRO; Oxford Diffraction, 2009)
;
_exptl_absorpt_correction_T_min     0.66
_exptl_absorpt_correction_T_max     0.88
_exptl_special_details     ?
_diffrn_ambient_temperature     293(2)
_diffrn_radiation_type     CuK\a
_diffrn_radiation_wavelength     1.54184
_diffrn_radiation_source     'fine-focus sealed tube'
_diffrn_radiation_monochromator     graphite
_diffrn_measurement_device_type     'Oxford Diffraction Xcalibur Ruby'
_diffrn_measurement_method     '\w scans'
_diffrn_detector_area_resol_mean     10.2576
_diffrn_reflns_number     54670
_diffrn_reflns_av_R_equivalents     0.0485
_diffrn_reflns_av_sigmaI/netI     0.0480
_diffrn_reflns_theta_min     3.50
_diffrn_reflns_theta_max     76.83
_diffrn_reflns_theta_full     76.83
_diffrn_measured_fraction_theta_max     0.977
_diffrn_measured_fraction_theta_full     0.977
_diffrn_reflns_limit_h_min     -11
_diffrn_reflns_limit_h_max     12
_diffrn_reflns_limit_k_min     -33
_diffrn_reflns_limit_k_max     36
_diffrn_reflns_limit_l_min     -31
_diffrn_reflns_limit_l_max     31
_diffrn_standards_number     0
_diffrn_standards_interval_count     ?
_diffrn_standards_interval_time     ?
_diffrn_standards_decay_%     ?
_refine_special_details
;
Refinement of <i>F</i>^2^ against ALL reflections. The weighted <i>R</i>-factor
<i>wR</i> and goodness of fit <i>S</i> are based on <i>F</i>^2^, conventional
<i>R</i>-factors <i>R</i> are based on <i>F</i>, with <i>F</i> set to zero for
negative <i>F</i>^2^. The threshold expression of <i>F</i>^2^ >
\s(<i>F</i>^2^) is used only for calculating <i>R</i>-factors(gt) <i>etc</i>.
and is not relevant to the choice of reflections for refinement.
<i>R</i>-factors based on <i>F</i>^2^ are statistically about twice as large
as those based on <i>F</i>, and <i>R</i>- factors based on ALL data will be
even larger.
;
_reflns_number_total     15043
_reflns_number_gt     7763
_reflns_threshold_expression     I>2sigma(I)
_refine_ls_structure_factor_coef     Fsqd
_refine_ls_matrix_type     full
_refine_ls_R_factor_all     0.1166
_refine_ls_R_factor_gt     0.0615
_refine_ls_wR_factor_gt     0.1637
_refine_ls_wR_factor_ref     0.1912
_refine_ls_goodness_of_fit_ref     0.937
_refine_ls_restrained_S_all     0.939
_refine_ls_number_reflns     15043
_refine_ls_number_parameters     1001
_refine_ls_number_restraints     3
_refine_ls_hydrogen_treatment     mixed
_refine_ls_weighting_scheme     calc
_refine_ls_weighting_details
         'calc w=1/[\s^2^(Fo^2^)+(0.1060P)^2^+0.0000P] where P=(Fo^2^+2Fc^2^)/3'
_atom_sites_solution_hydrogens     geom
_atom_sites_solution_primary     direct
_atom_sites_solution_secondary     difmap
_refine_ls_shift/su_max     0.002
_refine_ls_shift/su_mean     0.000
_refine_diff_density_max     0.223
_refine_diff_density_min     -0.263
_refine_ls_extinction_method     'SHELXL97 (Sheldrick, 2008)'
_refine_ls_extinction_coef     0.00014(3)
_refine_ls_extinction_expression
                                  'Fc^*^=kFc[1+0.001xFc^2^\l^3^/sin(2\q)]^-1/4^'
loop_
    _atom_type_symbol
    _atom_type_description
    _atom_type_scat_dispersion_real
    _atom_type_scat_dispersion_imag
    _atom_type_scat_source
    'C' 'C' 0.0181 0.0091
                         'International Tables Vol C Tables 4.2.6.8 and 6.1.1.4'
    'H' 'H' 0.0000 0.0000
                         'International Tables Vol C Tables 4.2.6.8 and 6.1.1.4'
    'N' 'N' 0.0311 0.0180
                         'International Tables Vol C Tables 4.2.6.8 and 6.1.1.4'
    'O' 'O' 0.0492 0.0322
                         'International Tables Vol C Tables 4.2.6.8 and 6.1.1.4'
_computing_data_collection     'CrysAlis PRO (Oxford Diffraction, 2009)'
_computing_cell_refinement     'CrysAlis PRO (Oxford Diffraction, 2009)'
_computing_data_reduction     'CrysAlis PRO (Oxford Diffraction, 2009)'
_computing_structure_solution     'SHELXS97 (Sheldrick, 2008)'
_computing_structure_refinement     'SHELXL97 (Sheldrick, 2008)'
_computing_molecular_graphics     'XP (Bruker, 1998)'
_computing_publication_material     'SHELXL97 (Sheldrick, 2008)'
loop_
    _atom_site_type_symbol
    _atom_site_label
    _atom_site_fract_x
    _atom_site_fract_y
    _atom_site_fract_z
    _atom_site_U_iso_or_equiv
    _atom_site_adp_type
    _atom_site_calc_flag
    _atom_site_refinement_flags
    _atom_site_occupancy
    _atom_site_symmetry_multiplicity
    _atom_site_disorder_assembly
    _atom_site_disorder_group
    O O1A -0.3398(2) 0.50674(7) 0.30051(8) 0.0599(5) Uani d . 1 1 . .
    O O3A -0.51864(19) 0.35070(6) 0.23365(8) 0.0662(5) Uani d . 1 1 . .
    O O4A -0.3897(3) 0.28774(7) 0.28570(10) 0.0758(7) Uani d . 1 1 . .
    O O5A -0.0079(2) 0.54677(7) 0.30415(8) 0.0600(5) Uani d . 1 1 . .
    O O7A 0.1016(2) 0.71837(6) 0.31337(8) 0.0670(5) Uani d . 1 1 . .
    O O8A -0.0477(2) 0.75200(6) 0.38755(10) 0.0760(6) Uani d . 1 1 . .
    N N1A -0.5755(2) 0.43231(8) 0.21212(9) 0.0612(6) Uani d . 1 1 . .
    H H1AN -0.5811 0.4032 0.2060 0.073 Uiso calc R 1 1 . .
    N N2A 0.2222(2) 0.65010(8) 0.26806(9) 0.0620(6) Uani d . 1 1 . .
    H H2AN 0.2113 0.6795 0.2693 0.074 Uiso calc R 1 1 . .
    C C1A -0.2683(2) 0.47309(8) 0.32578(9) 0.0449(5) Uani d . 1 1 . .
    C C2A -0.1730(2) 0.48497(8) 0.36297(9) 0.0442(5) Uani d . 1 1 . .
    C C3A -0.1000(2) 0.44951(8) 0.38860(9) 0.0463(6) Uani d . 1 1 . .
    C C4A -0.1287(2) 0.40481(8) 0.37605(10) 0.0484(6) Uani d . 1 1 . .
    H H4 -0.0801 0.3817 0.3930 0.058 Uiso calc R 1 1 . .
    C C5A -0.2540(3) 0.34321(8) 0.32885(10) 0.0538(6) Uani d . 1 1 . .
    C C6A -0.3536(3) 0.33248(8) 0.29462(11) 0.0549(7) Uani d . 1 1 . .
    C C7A -0.4285(3) 0.36623(9) 0.26604(10) 0.0522(6) Uani d . 1 1 . .
    C C8A -0.4036(2) 0.41362(8) 0.27448(9) 0.0469(6) Uani d . 1 1 . .
    C C9A -0.3011(2) 0.42680(8) 0.31242(9) 0.0422(5) Uani d . 1 1 . .
    C C10A -0.2273(2) 0.39184(8) 0.33906(9) 0.0452(6) Uani d . 1 1 . .
    C C11A -0.0709(2) 0.56317(8) 0.34810(9) 0.0449(5) Uani d . 1 1 . .
    C C12A -0.1535(2) 0.53450(8) 0.37748(9) 0.0456(6) Uani d . 1 1 . .
    C C13A -0.2189(3) 0.55251(8) 0.42227(10) 0.0507(6) Uani d . 1 1 . .
    C C14A -0.2018(3) 0.59822(8) 0.43407(10) 0.0527(6) Uani d . 1 1 . .
    H H14A -0.2456 0.6100 0.4634 0.063 Uiso calc R 1 1 . .
    C C15A -0.1140(3) 0.67728(8) 0.41650(11) 0.0537(6) Uani d . 1 1 A .
    C C16A -0.0481(3) 0.70493(8) 0.38213(11) 0.0550(7) Uani d . 1 1 . .
    C C17A 0.0340(3) 0.68878(8) 0.33948(10) 0.0524(6) Uani d . 1 1 . .
    C C18A 0.0404(3) 0.64017(8) 0.33049(9) 0.0472(6) Uani d . 1 1 . .
    C C19A -0.0487(2) 0.61000(8) 0.36051(9) 0.0452(5) Uani d . 1 1 . .
    C C20A -0.1213(3) 0.62822(8) 0.40407(10) 0.0478(6) Uani d . 1 1 . .
    C C21A 0.0057(3) 0.46067(9) 0.42926(11) 0.0617(7) Uani d . 1 1 . .
    H H21A 0.0788 0.4776 0.4134 0.093 Uiso calc R 1 1 . .
    H H21B 0.0407 0.4326 0.4439 0.093 Uiso calc R 1 1 . .
    H H21C -0.0347 0.4789 0.4564 0.093 Uiso calc R 1 1 . .
    C C22A -0.4844(3) 0.44502(9) 0.24534(10) 0.0574(7) Uani d . 1 1 . .
    H H22A -0.4708 0.4764 0.2505 0.069 Uiso calc R 1 1 . .
    C C23A -0.1769(4) 0.30519(9) 0.35660(13) 0.0762(9) Uani d . 1 1 . .
    H H23A -0.0982 0.3197 0.3736 0.091 Uiso calc R 1 1 . .
    C C24A -0.1200(4) 0.26728(11) 0.32034(16) 0.0973(12) Uani d . 1 1 . .
    H H24A -0.1934 0.2482 0.3081 0.146 Uiso calc R 1 1 . .
    H H24B -0.0557 0.2487 0.3393 0.146 Uiso calc R 1 1 . .
    H H24C -0.0755 0.2813 0.2910 0.146 Uiso calc R 1 1 . .
    C C25A -0.2630(6) 0.28451(14) 0.39965(15) 0.1304(18) Uani d . 1 1 . .
    H H25A -0.2812 0.3075 0.4256 0.196 Uiso calc R 1 1 . .
    H H25B -0.2150 0.2592 0.4154 0.196 Uiso calc R 1 1 . .
    H H25C -0.3476 0.2737 0.3852 0.196 Uiso calc R 1 1 . .
    C C26A -0.3089(3) 0.52265(9) 0.45625(11) 0.0675(8) Uani d . 1 1 . .
    H H26A -0.3893 0.5142 0.4371 0.101 Uiso calc R 1 1 . .
    H H26B -0.3343 0.5395 0.4870 0.101 Uiso calc R 1 1 . .
    H H26C -0.2600 0.4953 0.4662 0.101 Uiso calc R 1 1 . .
    C C27A 0.1424(3) 0.62403(9) 0.29687(10) 0.0519(6) Uani d . 1 1 . .
    H H27A 0.1546 0.5923 0.2947 0.062 Uiso calc R 1 1 . .
    C C28A -0.1746(4) 0.69730(10) 0.46614(13) 0.0785(9) Uani d D 1 1 . .
    H H28A -0.1450 0.7295 0.4647 0.094 Uiso calc PR 0.684(8) 1 A 1
    H H28C -0.2481 0.6747 0.4701 0.094 Uiso calc PR 0.316(8) 1 A 2
    C C29A -0.1023(9) 0.6797(3) 0.5133(3) 0.076(2) Uani d P 0.684(8) 1 A 1
    H H29A -0.1295 0.6484 0.5198 0.114 Uiso calc PR 0.684(8) 1 A 1
    H H29B -0.1252 0.6985 0.5429 0.114 Uiso calc PR 0.684(8) 1 A 1
    H H29C -0.0057 0.6808 0.5076 0.114 Uiso calc PR 0.684(8) 1 A 1
    C C30A -0.3198(5) 0.7014(2) 0.4704(2) 0.0801(19) Uani d P 0.684(8) 1 A 1
    H H30A -0.3613 0.6721 0.4635 0.120 Uiso calc PR 0.684(8) 1 A 1
    H H30B -0.3523 0.7236 0.4455 0.120 Uiso calc PR 0.684(8) 1 A 1
    H H30C -0.3429 0.7113 0.5051 0.120 Uiso calc PR 0.684(8) 1 A 1
    C C29C -0.2682(13) 0.7406(4) 0.4553(5) 0.096(5) Uani d PD 0.316(8) 1 A 2
    H H29G -0.3045 0.7388 0.4204 0.143 Uiso calc PR 0.316(8) 1 A 2
    H H29H -0.2152 0.7683 0.4588 0.143 Uiso calc PR 0.316(8) 1 A 2
    H H29I -0.3417 0.7411 0.4799 0.143 Uiso calc PR 0.316(8) 1 A 2
    C C30C -0.114(3) 0.6915(10) 0.5192(6) 0.181(15) Uani d PD 0.316(8) 1 A 2
    H H30G -0.0640 0.6632 0.5206 0.271 Uiso calc PR 0.316(8) 1 A 2
    H H30H -0.1859 0.6908 0.5447 0.271 Uiso calc PR 0.316(8) 1 A 2
    H H30I -0.0544 0.7169 0.5265 0.271 Uiso calc PR 0.316(8) 1 A 2
    C C31A -0.6679(4) 0.46109(12) 0.18448(16) 0.0955(12) Uani d . 1 1 . .
    H H31A -0.6165 0.4855 0.1677 0.115 Uiso calc R 1 1 . .
    H H31B -0.7287 0.4755 0.2095 0.115 Uiso calc R 1 1 . .
    C C32A -0.7541(3) 0.43661(13) 0.14295(14) 0.0817(9) Uani d . 1 1 . .
    C C33A -0.7725(4) 0.38898(14) 0.14119(16) 0.0953(12) Uani d . 1 1 . .
    H H33A -0.7268 0.3698 0.1645 0.114 Uiso calc R 1 1 . .
    C C34A -0.8578(5) 0.37130(18) 0.10505(19) 0.1115(14) Uani d . 1 1 . .
    H H34A -0.8719 0.3396 0.1054 0.134 Uiso calc R 1 1 . .
    C C35A -0.9227(5) 0.3955(2) 0.0693(2) 0.1365(19) Uani d . 1 1 . .
    H H35A -0.9767 0.3814 0.0440 0.164 Uiso calc R 1 1 . .
    C C36A -0.9066(7) 0.4430(2) 0.0712(2) 0.163(2) Uani d . 1 1 . .
    H H36A -0.9541 0.4620 0.0482 0.196 Uiso calc R 1 1 . .
    C C37A -0.8190(5) 0.46168(19) 0.10773(19) 0.1387(19) Uani d . 1 1 . .
    H H37A -0.8051 0.4934 0.1076 0.166 Uiso calc R 1 1 . .
    C C38A 0.3275(3) 0.63183(12) 0.23430(12) 0.0745(9) Uani d . 1 1 . .
    H H38A 0.3579 0.6024 0.2481 0.089 Uiso calc R 1 1 . .
    H H38B 0.4048 0.6527 0.2348 0.089 Uiso calc R 1 1 . .
    C C39A 0.2821(3) 0.62517(11) 0.17855(13) 0.0731(8) Uani d . 1 1 . .
    C C40A 0.1828(5) 0.59550(17) 0.16518(17) 0.1199(16) Uani d . 1 1 . .
    H H40A 0.1386 0.5784 0.1908 0.144 Uiso calc R 1 1 . .
    C C41A 0.1461(6) 0.5904(2) 0.1129(2) 0.149(2) Uani d . 1 1 . .
    H H41A 0.0764 0.5702 0.1037 0.179 Uiso calc R 1 1 . .
    C C42A 0.2109(8) 0.6145(2) 0.0753(2) 0.150(3) Uani d . 1 1 . .
    H H42A 0.1872 0.6108 0.0404 0.180 Uiso calc R 1 1 . .
    C C43A 0.3105(7) 0.6441(2) 0.0893(2) 0.156(2) Uani d . 1 1 . .
    H H43A 0.3554 0.6612 0.0639 0.187 Uiso calc R 1 1 . .
    C C44A 0.3451(5) 0.64900(15) 0.13937(16) 0.1105(14) Uani d . 1 1 . .
    H H44A 0.4147 0.6694 0.1480 0.133 Uiso calc R 1 1 . .
    H H1A -0.319(3) 0.5272(9) 0.3076(10) 0.043(9) Uiso d . 1 1 . .
    H H4AB -0.437(3) 0.2912(11) 0.2635(13) 0.075(13) Uiso d . 1 1 . .
    H H5A -0.019(3) 0.5211(10) 0.2998(11) 0.070(10) Uiso d . 1 1 . .
    H H8A 0.009(6) 0.7604(18) 0.361(2) 0.19(2) Uiso d . 1 1 . .
    O O1B -0.1752(2) 0.31302(6) 0.17875(8) 0.0614(5) Uani d . 1 1 . .
    O O3B -0.0174(2) 0.47414(7) 0.23736(8) 0.0749(6) Uani d . 1 1 . .
    O O4B -0.1476(3) 0.53280(7) 0.18104(13) 0.0950(8) Uani d . 1 1 . .
    O O5B -0.5256(2) 0.27491(6) 0.17625(8) 0.0617(5) Uani d . 1 1 . .
    O O7B -0.6126(2) 0.10094(6) 0.19258(8) 0.0639(5) Uani d . 1 1 . .
    O O8B -0.4496(2) 0.06113(6) 0.12801(10) 0.0781(7) Uani d . 1 1 . .
    N N1B 0.0548(2) 0.39295(8) 0.26071(9) 0.0612(6) Uani d . 1 1 . .
    H H1BN 0.0598 0.4220 0.2669 0.073 Uiso calc R 1 1 . .
    N N2B -0.7309(2) 0.17165(8) 0.23157(9) 0.0591(6) Uani d . 1 1 . .
    H H2BN -0.7222 0.1422 0.2313 0.071 Uiso calc R 1 1 . .
    C C1B -0.2491(3) 0.34500(8) 0.15120(10) 0.0482(6) Uani d . 1 1 . .
    C C2B -0.3468(3) 0.33002(8) 0.11598(9) 0.0476(6) Uani d . 1 1 . .
    C C3B -0.4201(3) 0.36252(9) 0.08731(10) 0.0530(6) Uani d . 1 1 . .
    C C4B -0.3928(3) 0.40850(9) 0.09530(11) 0.0610(7) Uani d . 1 1 . .
    H H4B -0.4417 0.4300 0.0759 0.073 Uiso calc R 1 1 . .
    C C5B -0.2728(3) 0.47405(9) 0.13804(13) 0.0672(8) Uani d . 1 1 . .
    C C6B -0.1792(3) 0.48738(9) 0.17298(13) 0.0680(8) Uani d . 1 1 . .
    C C7B -0.1010(3) 0.45603(9) 0.20466(11) 0.0582(7) Uani d . 1 1 . .
    C C8B -0.1189(2) 0.40818(8) 0.19770(10) 0.0483(6) Uani d . 1 1 . .
    C C9B -0.2192(2) 0.39209(8) 0.16036(10) 0.0468(6) Uani d . 1 1 . .
    C C10B -0.2958(3) 0.42474(8) 0.13102(11) 0.0540(6) Uani d . 1 1 . .
    C C11B -0.4478(2) 0.25358(8) 0.13916(9) 0.0464(6) Uani d . 1 1 . .
    C C12B -0.3616(3) 0.27949(8) 0.10783(10) 0.0479(6) Uani d . 1 1 . .
    C C13B -0.2832(3) 0.25708(9) 0.06921(10) 0.0516(6) Uani d . 1 1 . .
    C C14B -0.2905(3) 0.20996(8) 0.06589(10) 0.0531(6) Uani d . 1 1 . .
    H H14B -0.2385 0.1952 0.0406 0.064 Uiso calc R 1 1 . .
    C C15B -0.3681(3) 0.13275(8) 0.09532(10) 0.0499(6) Uani d . 1 1 . .
    C C16B -0.4483(3) 0.10820(8) 0.12741(11) 0.0540(6) Uani d . 1 1 . .
    C C17B -0.5413(3) 0.12858(8) 0.16441(10) 0.0496(6) Uani d . 1 1 . .
    C C18B -0.5507(2) 0.17727(8) 0.16775(9) 0.0461(6) Uani d . 1 1 . .
    C C19B -0.4589(2) 0.20484(8) 0.13539(9) 0.0452(5) Uani d . 1 1 . .
    C C20B -0.3724(2) 0.18272(8) 0.09873(9) 0.0463(6) Uani d . 1 1 . .
    C C21B -0.5251(3) 0.34706(11) 0.04815(12) 0.0731(9) Uani d . 1 1 . .
    H H21D -0.4824 0.3283 0.0220 0.110 Uiso calc R 1 1 . .
    H H21F -0.5656 0.3735 0.0318 0.110 Uiso calc R 1 1 . .
    H H21E -0.5943 0.3295 0.0656 0.110 Uiso calc R 1 1 . .
    C C22B -0.0336(3) 0.37892(9) 0.22677(11) 0.0568(7) Uani d . 1 1 . .
    H H22B -0.0413 0.3473 0.2212 0.068 Uiso calc R 1 1 . .
    C C23B -0.3500(4) 0.50935(11) 0.10536(19) 0.1092(14) Uani d . 1 1 . .
    H H23B -0.4302 0.4931 0.0918 0.131 Uiso calc R 1 1 . .
    C C24B -0.2709(7) 0.52298(19) 0.0589(2) 0.181(3) Uani d . 1 1 . .
    H H24D -0.1836 0.5346 0.0697 0.272 Uiso calc R 1 1 . .
    H H24E -0.3192 0.5466 0.0401 0.272 Uiso calc R 1 1 . .
    H H24F -0.2584 0.4967 0.0366 0.272 Uiso calc R 1 1 . .
    C C25B -0.4062(5) 0.55037(14) 0.1370(3) 0.165(2) Uani d . 1 1 . .
    H H25D -0.4431 0.5394 0.1694 0.247 Uiso calc R 1 1 . .
    H H25E -0.4766 0.5654 0.1172 0.247 Uiso calc R 1 1 . .
    H H25F -0.3339 0.5718 0.1440 0.247 Uiso calc R 1 1 . .
    C C26B -0.1927(3) 0.28431(10) 0.03317(11) 0.0665(8) Uani d . 1 1 . .
    H H26F -0.2479 0.3035 0.0110 0.100 Uiso calc R 1 1 . .
    H H26D -0.1402 0.2635 0.0121 0.100 Uiso calc R 1 1 . .
    H H26E -0.1324 0.3033 0.0535 0.100 Uiso calc R 1 1 . .
    C C27B -0.6516(3) 0.19577(9) 0.20076(10) 0.0515(6) Uani d . 1 1 . .
    H H27B -0.6628 0.2276 0.2007 0.062 Uiso calc R 1 1 . .
    C C28B -0.2757(3) 0.11051(9) 0.05479(11) 0.0603(7) Uani d . 1 1 . .
    H H28B -0.1975 0.1312 0.0508 0.072 Uiso calc R 1 1 . .
    C C29B -0.3490(4) 0.11025(11) 0.00226(12) 0.0783(9) Uani d . 1 1 . .
    H H29E -0.4227 0.0885 0.0033 0.117 Uiso calc R 1 1 . .
    H H29D -0.2861 0.1016 -0.0247 0.117 Uiso calc R 1 1 . .
    H H29F -0.3842 0.1405 -0.0049 0.117 Uiso calc R 1 1 . .
    C C30B -0.2174(3) 0.06336(10) 0.06733(13) 0.0739(9) Uani d . 1 1 . .
    H H30D -0.1935 0.0620 0.1037 0.111 Uiso calc R 1 1 . .
    H H30E -0.1377 0.0581 0.0466 0.111 Uiso calc R 1 1 . .
    H H30F -0.2843 0.0401 0.0597 0.111 Uiso calc R 1 1 . .
    C C31B 0.1449(3) 0.36288(11) 0.28869(14) 0.0822(10) Uani d . 1 1 . .
    H H31C 0.2016 0.3467 0.2637 0.099 Uiso calc R 1 1 . .
    H H31D 0.0910 0.3401 0.3070 0.099 Uiso calc R 1 1 . .
    C C32B 0.2354(3) 0.38680(11) 0.32731(12) 0.0679(8) Uani d . 1 1 . .
    C C33B 0.3082(4) 0.36054(14) 0.36087(14) 0.0946(11) Uani d . 1 1 . .
    H H33B 0.2974 0.3287 0.3601 0.114 Uiso calc R 1 1 . .
    C C34B 0.3972(5) 0.37956(18) 0.39591(17) 0.1196(15) Uani d . 1 1 . .
    H H34B 0.4470 0.3608 0.4184 0.144 Uiso calc R 1 1 . .
    C C35B 0.4129(4) 0.42655(17) 0.39777(15) 0.0977(13) Uani d . 1 1 . .
    H H35B 0.4726 0.4399 0.4217 0.117 Uiso calc R 1 1 . .
    C C36B 0.3420(4) 0.45267(14) 0.36510(16) 0.0928(11) Uani d . 1 1 . .
    H H36B 0.3528 0.4845 0.3663 0.111 Uiso calc R 1 1 . .
    C C37B 0.2527(3) 0.43390(12) 0.32942(13) 0.0789(9) Uani d . 1 1 . .
    H H37B 0.2042 0.4529 0.3068 0.095 Uiso calc R 1 1 . .
    C C38B -0.8325(3) 0.19135(11) 0.26616(11) 0.0678(8) Uani d . 1 1 . .
    H H38C -0.9160 0.1736 0.2631 0.081 Uiso calc R 1 1 . .
    H H38D -0.8522 0.2226 0.2549 0.081 Uiso calc R 1 1 . .
    C C39B -0.7893(3) 0.19230(11) 0.32213(13) 0.0679(8) Uani d . 1 1 . .
    C C40B -0.8537(6) 0.16527(16) 0.35764(17) 0.1373(19) Uani d . 1 1 . .
    H H40B -0.9230 0.1456 0.3467 0.165 Uiso calc R 1 1 . .
    C C41B -0.8171(10) 0.1668(2) 0.4103(2) 0.195(3) Uani d . 1 1 . .
    H H41B -0.8623 0.1484 0.4344 0.234 Uiso calc R 1 1 . .
    C C42B -0.7170(8) 0.1947(3) 0.4261(3) 0.167(3) Uani d . 1 1 . .
    H H42B -0.6909 0.1951 0.4610 0.200 Uiso calc R 1 1 . .
    C C43B -0.6554(6) 0.2217(3) 0.3926(3) 0.160(3) Uani d . 1 1 . .
    H H43B -0.5874 0.2416 0.4042 0.192 Uiso calc R 1 1 . .
    C C44B -0.6911(4) 0.22078(17) 0.33914(18) 0.1212(17) Uani d . 1 1 . .
    H H44B -0.6465 0.2400 0.3157 0.145 Uiso calc R 1 1 . .
    H H1B -0.209(3) 0.2892(11) 0.1740(12) 0.081(11) Uiso d . 1 1 . .
    H H4BC -0.090(5) 0.5312(16) 0.2050(18) 0.14(2) Uiso d . 1 1 . .
    H H5B -0.509(3) 0.3021(10) 0.1796(11) 0.063(9) Uiso d . 1 1 . .
    H H8B -0.512(5) 0.0569(16) 0.1514(19) 0.17(2) Uiso d . 1 1 . .
loop_
    _atom_site_aniso_label
    _atom_site_aniso_U_11
    _atom_site_aniso_U_22
    _atom_site_aniso_U_33
    _atom_site_aniso_U_12
    _atom_site_aniso_U_13
    _atom_site_aniso_U_23
    O1A 0.0747(13) 0.0302(11) 0.0748(13) 0.0014(9) -0.0184(10) -0.0040(9)
    O3A 0.0655(12) 0.0554(12) 0.0777(13) -0.0064(9) -0.0126(10) -0.0225(10)
    O4A 0.0997(18) 0.0342(11) 0.0932(17) -0.0114(10) -0.0250(15) -0.0085(10)
    O5A 0.0788(13) 0.0384(11) 0.0629(12) -0.0152(9) 0.0150(10) -0.0141(9)
    O7A 0.0913(14) 0.0373(10) 0.0722(12) -0.0152(9) -0.0054(11) 0.0070(9)
    O8A 0.0984(17) 0.0290(10) 0.1005(17) -0.0028(10) 0.0002(14) -0.0069(10)
    N1A 0.0600(14) 0.0557(14) 0.0679(15) 0.0071(11) -0.0175(12) -0.0110(11)
    N2A 0.0710(15) 0.0531(14) 0.0619(14) -0.0147(11) 0.0034(12) 0.0032(11)
    C1A 0.0496(14) 0.0322(12) 0.0529(14) 0.0008(10) 0.0018(12) -0.0004(10)
    C2A 0.0508(14) 0.0316(12) 0.0502(13) -0.0063(10) 0.0029(11) -0.0014(10)
    C3A 0.0511(14) 0.0375(13) 0.0504(14) -0.0025(10) -0.0010(11) -0.0007(10)
    C4A 0.0534(15) 0.0339(13) 0.0577(15) 0.0007(10) -0.0036(12) 0.0030(10)
    C5A 0.0647(16) 0.0337(13) 0.0630(16) -0.0017(11) -0.0029(14) -0.0017(11)
    C6A 0.0656(17) 0.0340(13) 0.0650(17) -0.0052(11) 0.0005(14) -0.0085(11)
    C7A 0.0553(15) 0.0452(15) 0.0559(15) -0.0039(11) 0.0005(13) -0.0116(12)
    C8A 0.0490(14) 0.0406(13) 0.0510(14) 0.0014(10) 0.0031(11) -0.0057(10)
    C9A 0.0436(13) 0.0348(12) 0.0483(13) -0.0016(9) 0.0025(11) -0.0056(10)
    C10A 0.0498(14) 0.0343(12) 0.0516(14) -0.0036(10) -0.0013(11) -0.0016(10)
    C11A 0.0512(14) 0.0355(13) 0.0480(13) -0.0034(10) -0.0029(11) -0.0025(10)
    C12A 0.0526(14) 0.0328(12) 0.0513(14) -0.0051(10) -0.0054(12) -0.0021(10)
    C13A 0.0610(16) 0.0375(14) 0.0536(14) -0.0044(11) 0.0007(12) -0.0008(11)
    C14A 0.0672(17) 0.0371(13) 0.0540(15) -0.0012(11) 0.0036(13) -0.0052(11)
    C15A 0.0597(16) 0.0374(14) 0.0641(16) 0.0016(11) -0.0076(13) -0.0078(11)
    C16A 0.0663(17) 0.0295(13) 0.0690(17) -0.0013(11) -0.0144(14) -0.0037(11)
    C17A 0.0663(17) 0.0336(13) 0.0573(15) -0.0062(11) -0.0098(13) 0.0025(11)
    C18A 0.0565(15) 0.0374(13) 0.0476(13) -0.0053(11) -0.0088(12) 0.0005(10)
    C19A 0.0514(14) 0.0349(13) 0.0493(14) -0.0026(10) -0.0093(11) 0.0014(10)
    C20A 0.0551(15) 0.0337(13) 0.0545(14) -0.0004(10) -0.0063(12) -0.0023(10)
    C21A 0.0690(18) 0.0488(16) 0.0674(18) -0.0068(13) -0.0127(15) -0.0020(13)
    C22A 0.0607(17) 0.0467(16) 0.0649(17) 0.0000(12) -0.0036(14) -0.0068(13)
    C23A 0.099(2) 0.0349(15) 0.094(2) 0.0027(14) -0.0294(19) -0.0025(14)
    C24A 0.106(3) 0.048(2) 0.138(3) 0.0174(18) 0.002(2) -0.004(2)
    C25A 0.234(6) 0.078(3) 0.079(3) 0.025(3) 0.007(3) 0.019(2)
    C26A 0.087(2) 0.0476(16) 0.0678(18) -0.0081(14) 0.0175(16) -0.0005(13)
    C27A 0.0596(16) 0.0432(14) 0.0528(15) -0.0100(12) -0.0082(13) 0.0021(11)
    C28A 0.103(3) 0.0453(17) 0.088(2) 0.0086(16) 0.018(2) -0.0123(15)
    C29A 0.090(5) 0.080(4) 0.059(4) -0.011(3) 0.009(3) -0.024(3)
    C30A 0.069(3) 0.077(4) 0.094(4) 0.009(3) -0.011(3) -0.019(3)
    C29C 0.088(9) 0.083(10) 0.116(10) 0.035(7) -0.001(7) -0.040(8)
    C30C 0.16(2) 0.28(4) 0.103(15) 0.10(2) -0.037(13) -0.103(17)
    C31A 0.096(3) 0.073(2) 0.118(3) -0.0041(19) -0.034(2) -0.001(2)
    C32A 0.072(2) 0.093(3) 0.081(2) -0.0022(19) -0.0079(18) 0.002(2)
    C33A 0.087(3) 0.099(3) 0.101(3) -0.024(2) -0.012(2) -0.017(2)
    C34A 0.103(3) 0.122(4) 0.109(3) -0.021(3) 0.002(3) -0.021(3)
    C35A 0.122(4) 0.180(6) 0.107(4) -0.017(4) -0.028(3) -0.019(4)
    C36A 0.183(6) 0.161(6) 0.145(5) 0.000(5) -0.079(4) 0.014(4)
    C37A 0.152(4) 0.135(4) 0.129(4) -0.005(3) -0.070(4) 0.012(3)
    C38A 0.0644(19) 0.089(2) 0.070(2) -0.0120(16) 0.0059(16) 0.0070(17)
    C39A 0.075(2) 0.074(2) 0.071(2) 0.0008(16) 0.0025(17) 0.0031(16)
    C40A 0.122(4) 0.147(4) 0.090(3) -0.043(3) -0.009(3) -0.016(3)
    C41A 0.148(5) 0.171(6) 0.128(4) -0.005(4) -0.054(4) -0.041(4)
    C42A 0.211(7) 0.162(6) 0.075(3) 0.048(5) -0.025(4) -0.011(4)
    C43A 0.212(7) 0.171(6) 0.086(4) 0.019(5) -0.009(4) 0.030(4)
    C44A 0.141(4) 0.110(3) 0.081(3) -0.015(3) -0.001(3) 0.026(2)
    O1B 0.0779(13) 0.0323(10) 0.0738(13) -0.0018(9) -0.0263(10) -0.0036(9)
    O3B 0.0786(14) 0.0537(12) 0.0922(15) -0.0171(10) -0.0036(12) -0.0267(11)
    O4B 0.112(2) 0.0351(12) 0.137(2) -0.0174(12) -0.0101(19) -0.0076(13)
    O5B 0.0749(13) 0.0356(11) 0.0748(13) -0.0057(9) 0.0098(10) -0.0152(9)
    O7B 0.0749(13) 0.0391(10) 0.0778(13) -0.0067(9) 0.0053(11) -0.0017(9)
    O8B 0.0873(16) 0.0312(10) 0.1159(19) 0.0006(9) 0.0212(14) -0.0076(10)
    N1B 0.0565(13) 0.0566(14) 0.0703(15) -0.0042(11) -0.0132(12) -0.0166(11)
    N2B 0.0639(14) 0.0479(13) 0.0655(14) -0.0018(10) 0.0047(12) -0.0057(11)
    C1B 0.0580(15) 0.0344(13) 0.0521(14) 0.0001(11) -0.0017(12) -0.0023(10)
    C2B 0.0589(15) 0.0339(13) 0.0501(14) -0.0030(10) -0.0030(12) -0.0037(10)
    C3B 0.0570(15) 0.0451(15) 0.0570(15) -0.0003(11) -0.0072(13) 0.0004(11)
    C4B 0.0673(18) 0.0450(16) 0.0706(18) 0.0029(13) -0.0094(15) 0.0078(13)
    C5B 0.0669(18) 0.0341(14) 0.101(2) -0.0012(12) 0.0011(17) 0.0011(14)
    C6B 0.075(2) 0.0330(14) 0.096(2) -0.0094(13) 0.0088(18) -0.0084(14)
    C7B 0.0585(16) 0.0462(15) 0.0699(18) -0.0091(12) 0.0072(14) -0.0109(13)
    C8B 0.0484(14) 0.0404(14) 0.0562(15) -0.0051(10) 0.0031(12) -0.0104(11)
    C9B 0.0506(14) 0.0341(13) 0.0556(14) -0.0020(10) 0.0046(12) -0.0048(10)
    C10B 0.0564(16) 0.0340(13) 0.0717(17) -0.0005(11) 0.0006(14) -0.0019(12)
    C11B 0.0530(14) 0.0364(13) 0.0496(14) 0.0032(10) -0.0082(12) -0.0097(10)
    C12B 0.0557(15) 0.0368(13) 0.0511(14) -0.0019(10) -0.0127(12) -0.0040(10)
    C13B 0.0617(16) 0.0439(15) 0.0493(14) -0.0033(11) -0.0053(12) -0.0038(11)
    C14B 0.0624(16) 0.0440(15) 0.0528(15) -0.0003(12) -0.0027(13) -0.0100(11)
    C15B 0.0522(15) 0.0368(13) 0.0606(15) 0.0018(10) -0.0070(12) -0.0111(11)
    C16B 0.0566(15) 0.0326(13) 0.0727(18) 0.0005(11) -0.0036(14) -0.0083(12)
    C17B 0.0507(14) 0.0396(14) 0.0585(15) -0.0024(11) -0.0072(12) -0.0033(11)
    C18B 0.0499(14) 0.0353(13) 0.0530(14) -0.0010(10) -0.0094(11) -0.0070(10)
    C19B 0.0510(14) 0.0365(13) 0.0480(13) 0.0009(10) -0.0093(11) -0.0042(10)
    C20B 0.0494(14) 0.0403(13) 0.0492(13) -0.0004(10) -0.0092(11) -0.0082(10)
    C21B 0.079(2) 0.066(2) 0.075(2) 0.0026(16) -0.0229(17) 0.0000(16)
    C22B 0.0565(16) 0.0476(16) 0.0664(17) -0.0060(12) -0.0010(14) -0.0139(13)
    C23B 0.130(3) 0.0405(19) 0.157(4) 0.0075(19) -0.042(3) 0.008(2)
    C24B 0.225(7) 0.156(5) 0.164(5) 0.033(5) 0.007(5) 0.093(4)
    C25B 0.133(4) 0.057(3) 0.304(8) 0.026(3) -0.022(5) 0.004(4)
    C26B 0.083(2) 0.0548(18) 0.0620(17) -0.0074(14) 0.0072(16) -0.0031(13)
    C27B 0.0553(15) 0.0392(14) 0.0598(16) 0.0000(11) -0.0042(13) -0.0066(11)
    C28B 0.0679(18) 0.0410(15) 0.0719(18) 0.0004(12) 0.0026(15) -0.0086(13)
    C29B 0.102(2) 0.065(2) 0.068(2) 0.0100(17) 0.0082(18) -0.0068(15)
    C30B 0.077(2) 0.0592(19) 0.086(2) 0.0146(15) -0.0040(17) -0.0182(16)
    C31B 0.078(2) 0.070(2) 0.098(3) -0.0057(17) -0.025(2) -0.0113(18)
    C32B 0.0563(17) 0.078(2) 0.0694(19) -0.0081(15) -0.0024(15) -0.0118(16)
    C33B 0.095(3) 0.100(3) 0.089(3) -0.010(2) -0.030(2) 0.001(2)
    C34B 0.133(4) 0.126(4) 0.099(3) -0.017(3) -0.044(3) 0.006(3)
    C35B 0.080(3) 0.135(4) 0.078(2) -0.024(2) -0.015(2) -0.022(2)
    C36B 0.083(2) 0.096(3) 0.099(3) -0.018(2) 0.003(2) -0.026(2)
    C37B 0.066(2) 0.081(2) 0.089(2) -0.0139(17) -0.0082(18) -0.0185(18)
    C38B 0.0587(17) 0.075(2) 0.0698(19) 0.0017(14) 0.0018(15) -0.0074(16)
    C39B 0.0688(19) 0.0627(19) 0.072(2) 0.0074(15) -0.0046(16) -0.0122(15)
    C40B 0.214(6) 0.112(4) 0.086(3) -0.042(4) -0.014(3) 0.015(3)
    C41B 0.358(12) 0.143(6) 0.084(4) -0.003(6) -0.031(5) 0.021(3)
    C42B 0.212(8) 0.175(7) 0.112(5) 0.069(6) -0.072(5) -0.037(5)
    C43B 0.112(4) 0.237(9) 0.131(5) -0.003(4) -0.025(4) -0.086(5)
    C44B 0.093(3) 0.162(5) 0.109(3) -0.031(3) -0.001(3) -0.055(3)
_geom_special_details
;
All e.s.d.'s (except the e.s.d. in the dihedral angle between two l.s. planes)
are estimated using the full covariance matrix. The cell e.s.d.'s are taken
into account individually in the estimation of e.s.d.'s in distances, angles
and torsion angles; correlations between e.s.d.'s in cell parameters are only
used when they are defined by crystal symmetry. An approximate (isotropic)
treatment of cell e.s.d.'s is used for estimating e.s.d.'s involving l.s.
planes.
;
loop_
    _geom_bond_atom_site_label_1
    _geom_bond_atom_site_label_2
    _geom_bond_site_symmetry_2
    _geom_bond_distance
    _geom_bond_publ_flag
    O1A C1A . 1.364(3) ?
    O1A H1A . 0.65(2) ?
    O3A C7A . 1.291(3) ?
    O4A C6A . 1.365(3) ?
    O4A H4AB . 0.74(3) ?
    O5A C11A . 1.370(3) ?
    O5A H5A . 0.76(3) ?
    O7A C17A . 1.275(3) ?
    O8A C16A . 1.373(3) ?
    O8A H8A . 0.92(5) ?
    N1A C22A . 1.286(3) ?
    N1A C31A . 1.419(4) ?
    N1A H1AN . 0.8600 ?
    N2A C27A . 1.316(3) ?
    N2A C38A . 1.449(4) ?
    N2A H2AN . 0.8600 ?
    C1A C2A . 1.376(3) ?
    C1A C9A . 1.423(3) ?
    C2A C3A . 1.413(3) ?
    C2A C12A . 1.496(3) ?
    C3A C4A . 1.365(3) ?
    C3A C21A . 1.502(3) ?
    C4A C10A . 1.403(3) ?
    C4A H4 . 0.9300 ?
    C5A C6A . 1.347(4) ?
    C5A C10A . 1.458(3) ?
    C5A C23A . 1.513(4) ?
    C6A C7A . 1.425(4) ?
    C7A C8A . 1.413(3) ?
    C8A C22A . 1.418(3) ?
    C8A C9A . 1.447(3) ?
    C9A C10A . 1.419(3) ?
    C11A C12A . 1.385(3) ?
    C11A C19A . 1.412(3) ?
    C12A C13A . 1.415(3) ?
    C13A C14A . 1.370(3) ?
    C13A C26A . 1.514(3) ?
    C14A C20A . 1.405(3) ?
    C14A H14A . 0.9300 ?
    C15A C16A . 1.356(4) ?
    C15A C20A . 1.460(3) ?
    C15A C28A . 1.519(4) ?
    C16A C17A . 1.437(4) ?
    C17A C18A . 1.430(3) ?
    C18A C27A . 1.402(3) ?
    C18A C19A . 1.458(3) ?
    C19A C20A . 1.426(3) ?
    C21A H21A . 0.9600 ?
    C21A H21B . 0.9600 ?
    C21A H21C . 0.9600 ?
    C22A H22A . 0.9300 ?
    C23A C25A . 1.515(5) ?
    C23A C24A . 1.544(4) ?
    C23A H23A . 0.9800 ?
    C24A H24A . 0.9600 ?
    C24A H24B . 0.9600 ?
    C24A H24C . 0.9600 ?
    C25A H25A . 0.9600 ?
    C25A H25B . 0.9600 ?
    C25A H25C . 0.9600 ?
    C26A H26A . 0.9600 ?
    C26A H26B . 0.9600 ?
    C26A H26C . 0.9600 ?
    C27A H27A . 0.9300 ?
    C28A C30A . 1.434(6) ?
    C28A C30C . 1.488(9) ?
    C28A C29A . 1.488(7) ?
    C28A C29C . 1.581(8) ?
    C28A H28A . 0.9800 ?
    C28A H28C . 0.9800 ?
    C29A H29A . 0.9600 ?
    C29A H29B . 0.9600 ?
    C29A H29C . 0.9600 ?
    C30A H30A . 0.9600 ?
    C30A H30B . 0.9600 ?
    C30A H30C . 0.9600 ?
    C29C H29G . 0.9600 ?
    C29C H29H . 0.9600 ?
    C29C H29I . 0.9600 ?
    C30C H30G . 0.9600 ?
    C30C H30H . 0.9600 ?
    C30C H30I . 0.9600 ?
    C31A C32A . 1.531(5) ?
    C31A H31A . 0.9700 ?
    C31A H31B . 0.9700 ?
    C32A C37A . 1.320(5) ?
    C32A C33A . 1.394(5) ?
    C33A C34A . 1.346(5) ?
    C33A H33A . 0.9300 ?
    C34A C35A . 1.315(6) ?
    C34A H34A . 0.9300 ?
    C35A C36A . 1.389(7) ?
    C35A H35A . 0.9300 ?
    C36A C37A . 1.378(6) ?
    C36A H36A . 0.9300 ?
    C37A H37A . 0.9300 ?
    C38A C39A . 1.506(4) ?
    C38A H38A . 0.9700 ?
    C38A H38B . 0.9700 ?
    C39A C40A . 1.343(5) ?
    C39A C44A . 1.367(5) ?
    C40A C41A . 1.392(6) ?
    C40A H40A . 0.9300 ?
    C41A C42A . 1.349(7) ?
    C41A H41A . 0.9300 ?
    C42A C43A . 1.348(8) ?
    C42A H42A . 0.9300 ?
    C43A C44A . 1.331(6) ?
    C43A H43A . 0.9300 ?
    C44A H44A . 0.9300 ?
    O1B C1B . 1.371(3) ?
    O1B H1B . 0.77(3) ?
    O3B C7B . 1.282(3) ?
    O4B C6B . 1.369(3) ?
    O4B H4BC . 0.83(4) ?
    O5B C11B . 1.368(3) ?
    O5B H5B . 0.81(3) ?
    O7B C17B . 1.287(3) ?
    O8B C16B . 1.366(3) ?
    O8B H8B . 0.86(5) ?
    N1B C22B . 1.291(3) ?
    N1B C31B . 1.432(4) ?
    N1B H1BN . 0.8600 ?
    N2B C27B . 1.312(3) ?
    N2B C38B . 1.452(3) ?
    N2B H2BN . 0.8600 ?
    C1B C2B . 1.383(3) ?
    C1B C9B . 1.417(3) ?
    C2B C3B . 1.393(3) ?
    C2B C12B . 1.488(3) ?
    C3B C4B . 1.376(4) ?
    C3B C21B . 1.503(4) ?
    C4B C10B . 1.399(4) ?
    C4B H4B . 0.9300 ?
    C5B C6B . 1.336(4) ?
    C5B C10B . 1.459(3) ?
    C5B C23B . 1.522(4) ?
    C6B C7B . 1.438(4) ?
    C7B C8B . 1.411(3) ?
    C8B C22B . 1.403(4) ?
    C8B C9B . 1.447(3) ?
    C9B C10B . 1.422(3) ?
    C11B C12B . 1.388(3) ?
    C11B C19B . 1.422(3) ?
    C12B C13B . 1.413(3) ?
    C13B C14B . 1.372(3) ?
    C13B C26B . 1.506(4) ?
    C14B C20B . 1.408(3) ?
    C14B H14B . 0.9300 ?
    C15B C16B . 1.344(4) ?
    C15B C20B . 1.453(3) ?
    C15B C28B . 1.523(4) ?
    C16B C17B . 1.444(3) ?
    C17B C18B . 1.418(3) ?
    C18B C27B . 1.410(3) ?
    C18B C19B . 1.464(3) ?
    C19B C20B . 1.420(3) ?
    C21B H21D . 0.9600 ?
    C21B H21F . 0.9600 ?
    C21B H21E . 0.9600 ?
    C22B H22B . 0.9300 ?
    C23B C24B . 1.476(6) ?
    C23B C25B . 1.542(6) ?
    C23B H23B . 0.9800 ?
    C24B H24D . 0.9600 ?
    C24B H24E . 0.9600 ?
    C24B H24F . 0.9600 ?
    C25B H25D . 0.9600 ?
    C25B H25E . 0.9600 ?
    C25B H25F . 0.9600 ?
    C26B H26F . 0.9600 ?
    C26B H26D . 0.9600 ?
    C26B H26E . 0.9600 ?
    C27B H27B . 0.9300 ?
    C28B C30B . 1.517(4) ?
    C28B C29B . 1.522(4) ?
    C28B H28B . 0.9800 ?
    C29B H29E . 0.9600 ?
    C29B H29D . 0.9600 ?
    C29B H29F . 0.9600 ?
    C30B H30D . 0.9600 ?
    C30B H30E . 0.9600 ?
    C30B H30F . 0.9600 ?
    C31B C32B . 1.497(4) ?
    C31B H31C . 0.9700 ?
    C31B H31D . 0.9700 ?
    C32B C33B . 1.350(5) ?
    C32B C37B . 1.378(4) ?
    C33B C34B . 1.366(5) ?
    C33B H33B . 0.9300 ?
    C34B C35B . 1.373(6) ?
    C34B H34B . 0.9300 ?
    C35B C36B . 1.324(5) ?
    C35B H35B . 0.9300 ?
    C36B C37B . 1.375(4) ?
    C36B H36B . 0.9300 ?
    C37B H37B . 0.9300 ?
    C38B C39B . 1.492(4) ?
    C38B H38C . 0.9700 ?
    C38B H38D . 0.9700 ?
    C39B C44B . 1.341(5) ?
    C39B C40B . 1.358(5) ?
    C40B C41B . 1.394(7) ?
    C40B H40B . 0.9300 ?
    C41B C42B . 1.335(9) ?
    C41B H41B . 0.9300 ?
    C42B C43B . 1.308(8) ?
    C42B H42B . 0.9300 ?
    C43B C44B . 1.412(7) ?
    C43B H43B . 0.9300 ?
    C44B H44B . 0.9300 ?
loop_
    _geom_angle_atom_site_label_1
    _geom_angle_atom_site_label_2
    _geom_angle_atom_site_label_3
    _geom_angle_site_symmetry_1
    _geom_angle_site_symmetry_3
    _geom_angle
    _geom_angle_publ_flag
    C1A O1A H1A . . 111(3) ?
    C6A O4A H4AB . . 99(3) ?
    C11A O5A H5A . . 113(2) ?
    C16A O8A H8A . . 101(3) ?
    C22A N1A C31A . . 127.0(3) ?
    C22A N1A H1AN . . 116.5 ?
    C31A N1A H1AN . . 116.5 ?
    C27A N2A C38A . . 123.4(3) ?
    C27A N2A H2AN . . 118.3 ?
    C38A N2A H2AN . . 118.3 ?
    O1A C1A C2A . . 119.7(2) ?
    O1A C1A C9A . . 116.5(2) ?
    C2A C1A C9A . . 123.7(2) ?
    C1A C2A C3A . . 118.7(2) ?
    C1A C2A C12A . . 119.9(2) ?
    C3A C2A C12A . . 121.3(2) ?
    C4A C3A C2A . . 118.6(2) ?
    C4A C3A C21A . . 120.6(2) ?
    C2A C3A C21A . . 120.8(2) ?
    C3A C4A C10A . . 123.7(2) ?
    C3A C4A H4 . . 118.2 ?
    C10A C4A H4 . . 118.2 ?
    C6A C5A C10A . . 118.0(2) ?
    C6A C5A C23A . . 119.8(2) ?
    C10A C5A C23A . . 122.2(2) ?
    C5A C6A O4A . . 121.1(3) ?
    C5A C6A C7A . . 123.2(2) ?
    O4A C6A C7A . . 115.8(2) ?
    O3A C7A C8A . . 123.7(2) ?
    O3A C7A C6A . . 116.1(2) ?
    C8A C7A C6A . . 120.1(2) ?
    C7A C8A C22A . . 116.7(2) ?
    C7A C8A C9A . . 118.6(2) ?
    C22A C8A C9A . . 124.7(2) ?
    C10A C9A C1A . . 116.4(2) ?
    C10A C9A C8A . . 119.1(2) ?
    C1A C9A C8A . . 124.5(2) ?
    C4A C10A C9A . . 118.8(2) ?
    C4A C10A C5A . . 120.2(2) ?
    C9A C10A C5A . . 121.0(2) ?
    O5A C11A C12A . . 120.2(2) ?
    O5A C11A C19A . . 116.7(2) ?
    C12A C11A C19A . . 123.1(2) ?
    C11A C12A C13A . . 119.0(2) ?
    C11A C12A C2A . . 121.1(2) ?
    C13A C12A C2A . . 119.9(2) ?
    C14A C13A C12A . . 118.7(2) ?
    C14A C13A C26A . . 119.9(2) ?
    C12A C13A C26A . . 121.4(2) ?
    C13A C14A C20A . . 123.2(2) ?
    C13A C14A H14A . . 118.4 ?
    C20A C14A H14A . . 118.4 ?
    C16A C15A C20A . . 117.3(2) ?
    C16A C15A C28A . . 120.3(2) ?
    C20A C15A C28A . . 122.4(2) ?
    C15A C16A O8A . . 121.6(3) ?
    C15A C16A C17A . . 124.7(2) ?
    O8A C16A C17A . . 113.6(2) ?
    O7A C17A C18A . . 123.8(2) ?
    O7A C17A C16A . . 118.2(2) ?
    C18A C17A C16A . . 118.0(2) ?
    C27A C18A C17A . . 117.4(2) ?
    C27A C18A C19A . . 123.6(2) ?
    C17A C18A C19A . . 118.7(2) ?
    C11A C19A C20A . . 117.1(2) ?
    C11A C19A C18A . . 123.5(2) ?
    C20A C19A C18A . . 119.4(2) ?
    C14A C20A C19A . . 118.7(2) ?
    C14A C20A C15A . . 120.8(2) ?
    C19A C20A C15A . . 120.5(2) ?
    C3A C21A H21A . . 109.5 ?
    C3A C21A H21B . . 109.5 ?
    H21A C21A H21B . . 109.5 ?
    C3A C21A H21C . . 109.5 ?
    H21A C21A H21C . . 109.5 ?
    H21B C21A H21C . . 109.5 ?
    N1A C22A C8A . . 123.4(3) ?
    N1A C22A H22A . . 118.3 ?
    C8A C22A H22A . . 118.3 ?
    C5A C23A C25A . . 110.5(3) ?
    C5A C23A C24A . . 114.7(3) ?
    C25A C23A C24A . . 111.0(3) ?
    C5A C23A H23A . . 106.7 ?
    C25A C23A H23A . . 106.7 ?
    C24A C23A H23A . . 106.7 ?
    C23A C24A H24A . . 109.5 ?
    C23A C24A H24B . . 109.5 ?
    H24A C24A H24B . . 109.5 ?
    C23A C24A H24C . . 109.5 ?
    H24A C24A H24C . . 109.5 ?
    H24B C24A H24C . . 109.5 ?
    C23A C25A H25A . . 109.5 ?
    C23A C25A H25B . . 109.5 ?
    H25A C25A H25B . . 109.5 ?
    C23A C25A H25C . . 109.5 ?
    H25A C25A H25C . . 109.5 ?
    H25B C25A H25C . . 109.5 ?
    C13A C26A H26A . . 109.5 ?
    C13A C26A H26B . . 109.5 ?
    H26A C26A H26B . . 109.5 ?
    C13A C26A H26C . . 109.5 ?
    H26A C26A H26C . . 109.5 ?
    H26B C26A H26C . . 109.5 ?
    N2A C27A C18A . . 125.4(2) ?
    N2A C27A H27A . . 117.3 ?
    C18A C27A H27A . . 117.3 ?
    C30A C28A C30C . . 109.3(12) ?
    C30A C28A C29A . . 115.9(5) ?
    C30C C28A C29A . . 15.2(12) ?
    C30A C28A C15A . . 119.1(3) ?
    C30C C28A C15A . . 124.4(10) ?
    C29A C28A C15A . . 111.1(4) ?
    C30A C28A C29C . . 51.0(5) ?
    C30C C28A C29C . . 118.6(10) ?
    C29A C28A C29C . . 133.7(6) ?
    C15A C28A C29C . . 112.7(5) ?
    C30A C28A H28A . . 102.6 ?
    C30C C28A H28A . . 91.4 ?
    C29A C28A H28A . . 102.6 ?
    C15A C28A H28A . . 102.6 ?
    C29C C28A H28A . . 53.6 ?
    C30A C28A H28C . . 46.8 ?
    C30C C28A H28C . . 97.0 ?
    C29A C28A H28C . . 92.1 ?
    C15A C28A H28C . . 97.0 ?
    C29C C28A H28C . . 97.0 ?
    H28A C28A H28C . . 149.2 ?
    C28A C29A H29A . . 109.5 ?
    C28A C29A H29B . . 109.5 ?
    C28A C29A H29C . . 109.5 ?
    C28A C30A H30A . . 109.5 ?
    C28A C30A H30B . . 109.5 ?
    C28A C30A H30C . . 109.5 ?
    C28A C29C H29G . . 109.5 ?
    C28A C29C H29H . . 109.5 ?
    H29G C29C H29H . . 109.5 ?
    C28A C29C H29I . . 109.5 ?
    H29G C29C H29I . . 109.5 ?
    H29H C29C H29I . . 109.5 ?
    C28A C30C H30G . . 109.5 ?
    C28A C30C H30H . . 109.5 ?
    H30G C30C H30H . . 109.5 ?
    C28A C30C H30I . . 109.5 ?
    H30G C30C H30I . . 109.5 ?
    H30H C30C H30I . . 109.5 ?
    N1A C31A C32A . . 115.0(3) ?
    N1A C31A H31A . . 108.5 ?
    C32A C31A H31A . . 108.5 ?
    N1A C31A H31B . . 108.5 ?
    C32A C31A H31B . . 108.5 ?
    H31A C31A H31B . . 107.5 ?
    C37A C32A C33A . . 117.5(4) ?
    C37A C32A C31A . . 118.8(4) ?
    C33A C32A C31A . . 123.6(3) ?
    C34A C33A C32A . . 118.7(4) ?
    C34A C33A H33A . . 120.7 ?
    C32A C33A H33A . . 120.7 ?
    C35A C34A C33A . . 124.9(5) ?
    C35A C34A H34A . . 117.5 ?
    C33A C34A H34A . . 117.5 ?
    C34A C35A C36A . . 116.8(5) ?
    C34A C35A H35A . . 121.6 ?
    C36A C35A H35A . . 121.6 ?
    C37A C36A C35A . . 119.0(5) ?
    C37A C36A H36A . . 120.5 ?
    C35A C36A H36A . . 120.5 ?
    C32A C37A C36A . . 123.0(5) ?
    C32A C37A H37A . . 118.5 ?
    C36A C37A H37A . . 118.5 ?
    N2A C38A C39A . . 113.7(3) ?
    N2A C38A H38A . . 108.8 ?
    C39A C38A H38A . . 108.8 ?
    N2A C38A H38B . . 108.8 ?
    C39A C38A H38B . . 108.8 ?
    H38A C38A H38B . . 107.7 ?
    C40A C39A C44A . . 117.8(4) ?
    C40A C39A C38A . . 122.4(3) ?
    C44A C39A C38A . . 119.8(3) ?
    C39A C40A C41A . . 119.8(5) ?
    C39A C40A H40A . . 120.1 ?
    C41A C40A H40A . . 120.1 ?
    C42A C41A C40A . . 120.6(6) ?
    C42A C41A H41A . . 119.7 ?
    C40A C41A H41A . . 119.7 ?
    C43A C42A C41A . . 118.9(6) ?
    C43A C42A H42A . . 120.5 ?
    C41A C42A H42A . . 120.5 ?
    C44A C43A C42A . . 120.4(6) ?
    C44A C43A H43A . . 119.8 ?
    C42A C43A H43A . . 119.8 ?
    C43A C44A C39A . . 122.5(5) ?
    C43A C44A H44A . . 118.8 ?
    C39A C44A H44A . . 118.8 ?
    C1B O1B H1B . . 107(2) ?
    C6B O4B H4BC . . 102(3) ?
    C11B O5B H5B . . 114(2) ?
    C16B O8B H8B . . 99(3) ?
    C22B N1B C31B . . 123.8(3) ?
    C22B N1B H1BN . . 118.1 ?
    C31B N1B H1BN . . 118.1 ?
    C27B N2B C38B . . 124.5(2) ?
    C27B N2B H2BN . . 117.8 ?
    C38B N2B H2BN . . 117.8 ?
    O1B C1B C2B . . 119.1(2) ?
    O1B C1B C9B . . 117.3(2) ?
    C2B C1B C9B . . 123.6(2) ?
    C1B C2B C3B . . 119.0(2) ?
    C1B C2B C12B . . 117.9(2) ?
    C3B C2B C12B . . 122.9(2) ?
    C4B C3B C2B . . 118.6(2) ?
    C4B C3B C21B . . 121.4(2) ?
    C2B C3B C21B . . 120.0(2) ?
    C3B C4B C10B . . 123.7(3) ?
    C3B C4B H4B . . 118.1 ?
    C10B C4B H4B . . 118.1 ?
    C6B C5B C10B . . 118.1(3) ?
    C6B C5B C23B . . 120.8(3) ?
    C10B C5B C23B . . 121.0(3) ?
    C5B C6B O4B . . 122.3(3) ?
    C5B C6B C7B . . 123.9(2) ?
    O4B C6B C7B . . 113.8(3) ?
    O3B C7B C8B . . 124.3(3) ?
    O3B C7B C6B . . 116.6(2) ?
    C8B C7B C6B . . 119.1(3) ?
    C22B C8B C7B . . 117.1(2) ?
    C22B C8B C9B . . 123.9(2) ?
    C7B C8B C9B . . 119.0(2) ?
    C1B C9B C10B . . 116.5(2) ?
    C1B C9B C8B . . 124.1(2) ?
    C10B C9B C8B . . 119.4(2) ?
    C4B C10B C9B . . 118.5(2) ?
    C4B C10B C5B . . 121.0(3) ?
    C9B C10B C5B . . 120.5(2) ?
    O5B C11B C12B . . 119.9(2) ?
    O5B C11B C19B . . 117.0(2) ?
    C12B C11B C19B . . 123.1(2) ?
    C11B C12B C13B . . 119.3(2) ?
    C11B C12B C2B . . 120.8(2) ?
    C13B C12B C2B . . 119.9(2) ?
    C14B C13B C12B . . 118.3(2) ?
    C14B C13B C26B . . 121.0(2) ?
    C12B C13B C26B . . 120.7(2) ?
    C13B C14B C20B . . 123.5(2) ?
    C13B C14B H14B . . 118.2 ?
    C20B C14B H14B . . 118.2 ?
    C16B C15B C20B . . 118.3(2) ?
    C16B C15B C28B . . 122.9(2) ?
    C20B C15B C28B . . 118.8(2) ?
    C15B C16B O8B . . 122.9(2) ?
    C15B C16B C17B . . 123.8(2) ?
    O8B C16B C17B . . 113.3(2) ?
    O7B C17B C18B . . 123.5(2) ?
    O7B C17B C16B . . 117.2(2) ?
    C18B C17B C16B . . 119.3(2) ?
    C27B C18B C17B . . 117.5(2) ?
    C27B C18B C19B . . 124.4(2) ?
    C17B C18B C19B . . 118.0(2) ?
    C20B C19B C11B . . 116.6(2) ?
    C20B C19B C18B . . 119.8(2) ?
    C11B C19B C18B . . 123.6(2) ?
    C14B C20B C19B . . 119.0(2) ?
    C14B C20B C15B . . 120.5(2) ?
    C19B C20B C15B . . 120.6(2) ?
    C3B C21B H21D . . 109.5 ?
    C3B C21B H21F . . 109.5 ?
    H21D C21B H21F . . 109.5 ?
    C3B C21B H21E . . 109.5 ?
    H21D C21B H21E . . 109.5 ?
    H21F C21B H21E . . 109.5 ?
    N1B C22B C8B . . 124.3(3) ?
    N1B C22B H22B . . 117.8 ?
    C8B C22B H22B . . 117.8 ?
    C24B C23B C5B . . 111.1(4) ?
    C24B C23B C25B . . 113.9(4) ?
    C5B C23B C25B . . 114.2(4) ?
    C24B C23B H23B . . 105.6 ?
    C5B C23B H23B . . 105.6 ?
    C25B C23B H23B . . 105.6 ?
    C23B C24B H24D . . 109.5 ?
    C23B C24B H24E . . 109.5 ?
    H24D C24B H24E . . 109.5 ?
    C23B C24B H24F . . 109.5 ?
    H24D C24B H24F . . 109.5 ?
    H24E C24B H24F . . 109.5 ?
    C23B C25B H25D . . 109.5 ?
    C23B C25B H25E . . 109.5 ?
    H25D C25B H25E . . 109.5 ?
    C23B C25B H25F . . 109.5 ?
    H25D C25B H25F . . 109.5 ?
    H25E C25B H25F . . 109.5 ?
    C13B C26B H26F . . 109.5 ?
    C13B C26B H26D . . 109.5 ?
    H26F C26B H26D . . 109.5 ?
    C13B C26B H26E . . 109.5 ?
    H26F C26B H26E . . 109.5 ?
    H26D C26B H26E . . 109.5 ?
    N2B C27B C18B . . 125.2(2) ?
    N2B C27B H27B . . 117.4 ?
    C18B C27B H27B . . 117.4 ?
    C30B C28B C29B . . 111.0(2) ?
    C30B C28B C15B . . 117.6(2) ?
    C29B C28B C15B . . 108.9(2) ?
    C30B C28B H28B . . 106.2 ?
    C29B C28B H28B . . 106.2 ?
    C15B C28B H28B . . 106.2 ?
    C28B C29B H29E . . 109.5 ?
    C28B C29B H29D . . 109.5 ?
    H29E C29B H29D . . 109.5 ?
    C28B C29B H29F . . 109.5 ?
    H29E C29B H29F . . 109.5 ?
    H29D C29B H29F . . 109.5 ?
    C28B C30B H30D . . 109.5 ?
    C28B C30B H30E . . 109.5 ?
    H30D C30B H30E . . 109.5 ?
    C28B C30B H30F . . 109.5 ?
    H30D C30B H30F . . 109.5 ?
    H30E C30B H30F . . 109.5 ?
    N1B C31B C32B . . 114.3(3) ?
    N1B C31B H31C . . 108.7 ?
    C32B C31B H31C . . 108.7 ?
    N1B C31B H31D . . 108.7 ?
    C32B C31B H31D . . 108.7 ?
    H31C C31B H31D . . 107.6 ?
    C33B C32B C37B . . 118.0(3) ?
    C33B C32B C31B . . 118.0(3) ?
    C37B C32B C31B . . 123.9(3) ?
    C32B C33B C34B . . 121.6(4) ?
    C32B C33B H33B . . 119.2 ?
    C34B C33B H33B . . 119.2 ?
    C33B C34B C35B . . 119.7(4) ?
    C33B C34B H34B . . 120.2 ?
    C35B C34B H34B . . 120.2 ?
    C36B C35B C34B . . 119.2(4) ?
    C36B C35B H35B . . 120.4 ?
    C34B C35B H35B . . 120.4 ?
    C35B C36B C37B . . 121.6(4) ?
    C35B C36B H36B . . 119.2 ?
    C37B C36B H36B . . 119.2 ?
    C36B C37B C32B . . 119.8(4) ?
    C36B C37B H37B . . 120.1 ?
    C32B C37B H37B . . 120.1 ?
    N2B C38B C39B . . 113.5(2) ?
    N2B C38B H38C . . 108.9 ?
    C39B C38B H38C . . 108.9 ?
    N2B C38B H38D . . 108.9 ?
    C39B C38B H38D . . 108.9 ?
    H38C C38B H38D . . 107.7 ?
    C44B C39B C40B . . 118.3(4) ?
    C44B C39B C38B . . 121.6(4) ?
    C40B C39B C38B . . 120.0(3) ?
    C39B C40B C41B . . 120.6(5) ?
    C39B C40B H40B . . 119.7 ?
    C41B C40B H40B . . 119.7 ?
    C42B C41B C40B . . 119.9(7) ?
    C42B C41B H41B . . 120.0 ?
    C40B C41B H41B . . 120.0 ?
    C43B C42B C41B . . 120.4(7) ?
    C43B C42B H42B . . 119.8 ?
    C41B C42B H42B . . 119.8 ?
    C42B C43B C44B . . 120.6(6) ?
    C42B C43B H43B . . 119.7 ?
    C44B C43B H43B . . 119.7 ?
    C39B C44B C43B . . 120.1(5) ?
    C39B C44B H44B . . 119.9 ?
    C43B C44B H44B . . 119.9 ?
loop_
    _geom_hbond_atom_site_label_D
    _geom_hbond_atom_site_label_H
    _geom_hbond_atom_site_label_A
    _geom_hbond_site_symmetry_A
    _geom_hbond_distance_DH
    _geom_hbond_distance_HA
    _geom_hbond_distance_DA
    _geom_hbond_angle_DHA
    N1A H1AN O3A . 0.86 1.79 2.494(3) 137.9
    N1B H1BN O3B . 0.86 1.85 2.531(3) 134.7
    N2A H2AN O7A . 0.86 1.93 2.584(3) 132.3
    N2B H2BN O7B . 0.86 1.89 2.561(3) 133.7
    O1A H1A O7B 2_455 0.65(2) 2.24(3) 2.778(3) 141(3)
    O1B H1B O7A 2_545 0.77(3) 2.33(3) 2.846(2) 125(3)
    O4A H4AB O3A . 0.74(3) 2.05(3) 2.588(3) 130(3)
    O4B H4BC O3B . 0.83(4) 1.98(4) 2.568(4) 126(4)
    O5A H5A O3B . 0.76(3) 2.10(3) 2.714(3) 138(3)
    O5B H5B O3A . 0.81(3) 1.98(3) 2.645(3) 139(3)
    O8A H8A O1B 2 0.92(5) 2.45(5) 3.290(3) 151(4)
    O8A H8A O7A . 0.92(5) 1.95(5) 2.592(3) 126(4)
    O8B H8B O1A 2_445 0.86(5) 2.40(5) 3.183(3) 151(4)
    O8B H8B O7B . 0.86(5) 1.93(5) 2.577(3) 130(4)
_iucr_refine_instructions_details
;
TITL exp_1362gpShuh in P21/c #14
CELL 1.54184 9.8118 29.014 25.5854 90 90.196 90
ZERR 4 0.0008 0.0020 0.0017 0.00 0.006 0.00
LATT 1
SYMM -X,0.5+Y,0.5-Z
SFAC C H N O
UNIT 352 352 16 48
ACTA
L.S. 10
PLAN  25
REM reset to P21/c #14
BOND $H
fmap 2
OMIT 6 6 1
OMIT 6 5 1
OMIT -6 6 1
OMIT 5 18 0
OMIT 1 3 0
OMIT    -6   3   2
OMIT     6   8   2
OMIT    -1   3   2
OMIT    -6   7   2
OMIT    -6  11   1
OMIT    -6  14   2
OMIT     6  20   0
OMIT     6   7   1
OMIT    -8   1  23
OMIT     7  16   0
OMIT     6   8   0
OMIT     6  13   0
OMIT   0   3   1
MPLA 10 C1A C2A C3A C4A C5A C6A C7A C8A C9A C10A C21A C22A C23A O1A O3A O4A
MPLA 10 C11A C12A C13A C14A C15A C16A C17A C18A C19A C20A C26A C27A C28A O5A O7A
MPLA 10 C1B C2B C3B C4B C5B C6B C7B C8B C9B C10B C21B C22B C23B O1B O3B O4B
MPLA 10 C11B C12B C13B C14B C15B C16B C17B C18B C19B C20B C26B C27B C28B O5B O7B
MPLA 10 C1A C2A C3A C4A C5A C6A C7A C8A C9A C10A C21A C22A C23A O1A O3A O4A
MPLA  7 C31A C32A C33A C34A C35A C36A C37A
MPLA 10 C11A C12A C13A C14A C15A C16A C17A C18A C19A C20A C26A C27A C28A O5A O7A
MPLA  7 C38A C39A C40A C41A C42A C43A C44A
MPLA 10 C1B C2B C3B C4B C5B C6B C7B C8B C9B C10B C21B C22B C23B O1B O3B O4B
MPLA  7 C31B C32B C33B C34B C35B C36B C37B
MPLA 10 C11B C12B C13B C14B C15B C16B C17B C18B C19B C20B C26B C27B C28B O5B O7B
MPLA  7 C38B C39B C40B C41B C42B C43B C44B
EQIV $1 -X,Y+0.5,0.5-Z
EQIV $2 -1-X,Y-0.5,0.5-Z
EQIV $3 -1-X,Y+0.5,0.5-Z
EQIV $4 -X,Y-0.5,0.5-Z
HTAB  N1A O3A
HTAB  N2A O7A
HTAB  O4A O3A
HTAB  O8A O7A
HTAB  N1B O3B
HTAB  N2B O7B
HTAB  O4B O3B
HTAB  O8B O7B
HTAB  O5A O3B
HTAB  O5B O3A
HTAB  O1A O7B_$3
HTAB  O1B O7A_$4
HTAB  O8A O1B_$1
HTAB  O8B O1A_$2
DFIX  1.52 0.01 c28A C29c C28a C30C
DFIX  2.54 0.02 C29C C30C
WGHT    0.106000
EXTI    0.000144
FVAR       1.58550   0.68385
O1A   4   -0.339793    0.506744    0.300507    11.00000    0.07467    0.03023 =
         0.07475   -0.00402   -0.01838    0.00138
O3A   4   -0.518641    0.350703    0.233649    11.00000    0.06554    0.05539 =
         0.07769   -0.02246   -0.01263   -0.00642
O4A   4   -0.389684    0.287738    0.285697    11.00000    0.09970    0.03420 =
         0.09323   -0.00851   -0.02501   -0.01142
O5A   4   -0.007925    0.546766    0.304154    11.00000    0.07877    0.03840 =
         0.06287   -0.01407    0.01497   -0.01516
O7A   4    0.101605    0.718369    0.313365    11.00000    0.09133    0.03730 =
         0.07220    0.00699   -0.00535   -0.01521
O8A   4   -0.047727    0.751998    0.387551    11.00000    0.09836    0.02897 =
         0.10052   -0.00687    0.00018   -0.00280
N1A   3   -0.575533    0.432310    0.212116    11.00000    0.05997    0.05568 =
         0.06790   -0.01104   -0.01747    0.00712
AFIX  43
H1AN  2   -0.581126    0.403229    0.205974    11.00000   -1.20000
AFIX   0
N2A   3    0.222223    0.650096    0.268063    11.00000    0.07101    0.05313 =
         0.06191    0.00319    0.00339   -0.01466
AFIX  43
H2AN  2    0.211346    0.679486    0.269346    11.00000   -1.20000
AFIX   0
C1A   1   -0.268284    0.473091    0.325776    11.00000    0.04958    0.03222 =
         0.05285   -0.00036    0.00181    0.00076
C2A   1   -0.172972    0.484969    0.362966    11.00000    0.05082    0.03156 =
         0.05024   -0.00141    0.00286   -0.00625
C3A   1   -0.100025    0.449514    0.388604    11.00000    0.05106    0.03750 =
         0.05043   -0.00072   -0.00096   -0.00250
C4A   1   -0.128685    0.404809    0.376051    11.00000    0.05341    0.03393 =
         0.05771    0.00299   -0.00355    0.00071
AFIX  43
H4    2   -0.080093    0.381653    0.392982    11.00000   -1.20000
AFIX   0
C5A   1   -0.253974    0.343213    0.328853    11.00000    0.06469    0.03369 =
         0.06301   -0.00174   -0.00287   -0.00173
C6A   1   -0.353584    0.332481    0.294624    11.00000    0.06563    0.03396 =
         0.06500   -0.00846    0.00053   -0.00515
C7A   1   -0.428505    0.366233    0.266043    11.00000    0.05527    0.04524 =
         0.05595   -0.01160    0.00049   -0.00388
C8A   1   -0.403604    0.413625    0.274483    11.00000    0.04899    0.04065 =
         0.05103   -0.00571    0.00310    0.00139
C9A   1   -0.301108    0.426802    0.312420    11.00000    0.04356    0.03481 =
         0.04831   -0.00555    0.00254   -0.00159
C10A  1   -0.227291    0.391839    0.339056    11.00000    0.04979    0.03430 =
         0.05157   -0.00165   -0.00130   -0.00358
C11A  1   -0.070903    0.563173    0.348097    11.00000    0.05122    0.03546 =
         0.04802   -0.00249   -0.00289   -0.00338
C12A  1   -0.153505    0.534496    0.377485    11.00000    0.05257    0.03278 =
         0.05127   -0.00214   -0.00538   -0.00510
C13A  1   -0.218885    0.552515    0.422270    11.00000    0.06101    0.03753 =
         0.05357   -0.00079    0.00072   -0.00437
C14A  1   -0.201766    0.598215    0.434070    11.00000    0.06718    0.03707 =
         0.05399   -0.00523    0.00364   -0.00125
AFIX  43
H14A  2   -0.245560    0.609956    0.463371    11.00000   -1.20000
AFIX   0
C15A  1   -0.114027    0.677278    0.416505    11.00000    0.05967    0.03742 =
         0.06405   -0.00781   -0.00764    0.00156
C16A  1   -0.048050    0.704927    0.382133    11.00000    0.06629    0.02950 =
         0.06902   -0.00368   -0.01440   -0.00131
C17A  1    0.034020    0.688777    0.339480    11.00000    0.06626    0.03362 =
         0.05732    0.00251   -0.00979   -0.00620
C18A  1    0.040440    0.640167    0.330491    11.00000    0.05654    0.03737 =
         0.04757    0.00053   -0.00883   -0.00527
C19A  1   -0.048689    0.609996    0.360510    11.00000    0.05140    0.03487 =
         0.04933    0.00143   -0.00931   -0.00262
C20A  1   -0.121280    0.628218    0.404070    11.00000    0.05514    0.03372 =
         0.05453   -0.00227   -0.00630   -0.00037
C21A  1    0.005710    0.460666    0.429262    11.00000    0.06900    0.04876 =
         0.06738   -0.00198   -0.01269   -0.00678
AFIX 137
H21A  2    0.078755    0.477626    0.413443    11.00000   -1.50000
H21B  2    0.040703    0.432588    0.443936    11.00000   -1.50000
H21C  2   -0.034742    0.478911    0.456395    11.00000   -1.50000
AFIX   0
C22A  1   -0.484392    0.445018    0.245341    11.00000    0.06067    0.04669 =
         0.06490   -0.00684   -0.00359    0.00002
AFIX  43
H22A  2   -0.470766    0.476410    0.250522    11.00000   -1.20000
AFIX   0
C23A  1   -0.176862    0.305188    0.356599    11.00000    0.09940    0.03495 =
         0.09413   -0.00250   -0.02941    0.00270
AFIX  13
H23A  2   -0.098206    0.319691    0.373637    11.00000   -1.20000
AFIX   0
C24A  1   -0.119983    0.267276    0.320343    11.00000    0.10596    0.04790 =
         0.13807   -0.00351    0.00170    0.01736
AFIX 137
H24A  2   -0.193447    0.248210    0.308136    11.00000   -1.50000
H24B  2   -0.055666    0.248736    0.339334    11.00000   -1.50000
H24C  2   -0.075480    0.281318    0.291024    11.00000   -1.50000
AFIX   0
C25A  1   -0.263043    0.284512    0.399649    11.00000    0.23423    0.07779 =
         0.07915    0.01853    0.00745    0.02518
AFIX 137
H25A  2   -0.281159    0.307547    0.425649    11.00000   -1.50000
H25B  2   -0.215014    0.259217    0.415388    11.00000   -1.50000
H25C  2   -0.347576    0.273670    0.385192    11.00000   -1.50000
AFIX   0
C26A  1   -0.308851    0.522648    0.456254    11.00000    0.08726    0.04757 =
         0.06780   -0.00046    0.01754   -0.00815
AFIX 137
H26A  2   -0.389308    0.514170    0.437084    11.00000   -1.50000
H26B  2   -0.334310    0.539487    0.487008    11.00000   -1.50000
H26C  2   -0.259991    0.495344    0.466222    11.00000   -1.50000
AFIX   0
C27A  1    0.142373    0.624031    0.296866    11.00000    0.05956    0.04317 =
         0.05281    0.00207   -0.00819   -0.00995
AFIX  43
H27A  2    0.154582    0.592301    0.294734    11.00000   -1.20000
AFIX   0
C28A  1   -0.174561    0.697298    0.466137    11.00000    0.10283    0.04531 =
         0.08762   -0.01228    0.01769    0.00865
PART   1
AFIX  13
H28A  2   -0.145028    0.729539    0.464721    21.00000   -1.20000
PART  2
AFIX  13
H28C  2   -0.248149    0.674740    0.470086   -21.00000   -1.20000
AFIX   0
PART   1
C29A  1   -0.102341    0.679698    0.513301    21.00000    0.09014    0.07969 =
         0.05876   -0.02397    0.00913   -0.01130
AFIX 137
H29A  2   -0.129463    0.648435    0.519803    21.00000   -1.50000
H29B  2   -0.125222    0.698460    0.542905    21.00000   -1.50000
H29C  2   -0.005734    0.680844    0.507629    21.00000   -1.50000
AFIX   0
C30A  1   -0.319763    0.701399    0.470410    21.00000    0.06905    0.07724 =
         0.09397   -0.01946   -0.01147    0.00884
AFIX 137
H30A  2   -0.361273    0.672050    0.463513    21.00000   -1.50000
H30B  2   -0.352307    0.723604    0.445508    21.00000   -1.50000
H30C  2   -0.342901    0.711286    0.505070    21.00000   -1.50000
AFIX   0
PART   2
C29C  1   -0.268195    0.740611    0.455250   -21.00000    0.08834    0.08280 =
         0.11572   -0.03991   -0.00089    0.03455
AFIX  33
H29G  2   -0.304486    0.738791    0.420419   -21.00000   -1.50000
H29H  2   -0.215224    0.768258    0.458824   -21.00000   -1.50000
H29I  2   -0.341734    0.741086    0.479897   -21.00000   -1.50000
AFIX   0
C30C  1   -0.114358    0.691534    0.519213   -21.00000    0.16043    0.27762 =
         0.10325   -0.10343   -0.03728    0.09509
AFIX  33
H30G  2   -0.063960    0.663198    0.520626   -21.00000   -1.50000
H30H  2   -0.185905    0.690805    0.544699   -21.00000   -1.50000
H30I  2   -0.054379    0.716881    0.526546   -21.00000   -1.50000
AFIX   0
PART   0
C31A  1   -0.667900    0.461087    0.184483    11.00000    0.09567    0.07283 =
         0.11769   -0.00140   -0.03414   -0.00405
AFIX  23
H31A  2   -0.616477    0.485454    0.167671    11.00000   -1.20000
H31B  2   -0.728681    0.475455    0.209474    11.00000   -1.20000
AFIX   0
C32A  1   -0.754118    0.436606    0.142951    11.00000    0.07203    0.09257 =
         0.08058    0.00179   -0.00793   -0.00217
C33A  1   -0.772547    0.388975    0.141188    11.00000    0.08654    0.09873 =
         0.10052   -0.01678   -0.01173   -0.02363
AFIX  43
H33A  2   -0.726837    0.369798    0.164508    11.00000   -1.20000
AFIX   0
C34A  1   -0.857830    0.371305    0.105053    11.00000    0.10338    0.12219 =
         0.10885   -0.02055    0.00225   -0.02081
AFIX  43
H34A  2   -0.871938    0.339610    0.105389    11.00000   -1.20000
AFIX   0
C35A  1   -0.922668    0.395483    0.069327    11.00000    0.12185    0.18000 =
         0.10742   -0.01884   -0.02820   -0.01738
AFIX  43
H35A  2   -0.976733    0.381434    0.044006    11.00000   -1.20000
AFIX   0
C36A  1   -0.906550    0.443016    0.071213    11.00000    0.18290    0.16130 =
         0.14494    0.01411   -0.07946    0.00037
AFIX  43
H36A  2   -0.954099    0.461951    0.048179    11.00000   -1.20000
AFIX   0
C37A  1   -0.819037    0.461679    0.107731    11.00000    0.15198    0.13492 =
         0.12882    0.01200   -0.07049   -0.00549
AFIX  43
H37A  2   -0.805056    0.493381    0.107566    11.00000   -1.20000
AFIX   0
C38A  1    0.327514    0.631832    0.234302    11.00000    0.06445    0.08894 =
         0.07011    0.00699    0.00592   -0.01201
AFIX  23
H38A  2    0.357868    0.602434    0.248143    11.00000   -1.20000
H38B  2    0.404815    0.652669    0.234844    11.00000   -1.20000
AFIX   0
C39A  1    0.282085    0.625168    0.178546    11.00000    0.07477    0.07353 =
         0.07113    0.00313    0.00254    0.00082
C40A  1    0.182786    0.595501    0.165175    11.00000    0.12193    0.14748 =
         0.09009   -0.01592   -0.00890   -0.04312
AFIX  43
H40A  2    0.138640    0.578408    0.190786    11.00000   -1.20000
AFIX   0
C41A  1    0.146149    0.590416    0.112874    11.00000    0.14834    0.17101 =
         0.12811   -0.04068   -0.05448   -0.00500
AFIX  43
H41A  2    0.076435    0.570219    0.103732    11.00000   -1.20000
AFIX   0
C42A  1    0.210924    0.614541    0.075339    11.00000    0.21127    0.16198 =
         0.07548   -0.01096   -0.02503    0.04814
AFIX  43
H42A  2    0.187222    0.610831    0.040367    11.00000   -1.20000
AFIX   0
C43A  1    0.310534    0.644106    0.089334    11.00000    0.21202    0.17058 =
         0.08607    0.02992   -0.00921    0.01899
AFIX  43
H43A  2    0.355369    0.661178    0.063882    11.00000   -1.20000
AFIX   0
C44A  1    0.345078    0.649000    0.139371    11.00000    0.14124    0.10967 =
         0.08066    0.02637   -0.00084   -0.01452
AFIX  43
H44A  2    0.414698    0.669401    0.148015    11.00000   -1.20000
AFIX   0
H1A   2   -0.319097    0.527192    0.307564    11.00000    0.04280
H4AB  2   -0.437405    0.291195    0.263508    11.00000    0.07474
H5A   2   -0.018934    0.521114    0.299819    11.00000    0.07008
H8A   2    0.008958    0.760402    0.360749    11.00000    0.19332
O1B   4   -0.175191    0.313016    0.178749    11.00000    0.07785    0.03227 =
         0.07380   -0.00358   -0.02633   -0.00185
O3B   4   -0.017423    0.474138    0.237362    11.00000    0.07858    0.05372 =
         0.09223   -0.02667   -0.00355   -0.01709
O4B   4   -0.147598    0.532805    0.181039    11.00000    0.11249    0.03511 =
         0.13735   -0.00756   -0.01011   -0.01744
O5B   4   -0.525648    0.274911    0.176252    11.00000    0.07491    0.03560 =
         0.07477   -0.01515    0.00981   -0.00574
O7B   4   -0.612609    0.100937    0.192583    11.00000    0.07493    0.03910 =
         0.07777   -0.00167    0.00527   -0.00675
O8B   4   -0.449644    0.061130    0.128009    11.00000    0.08728    0.03117 =
         0.11594   -0.00758    0.02123    0.00057
N1B   3    0.054789    0.392947    0.260712    11.00000    0.05650    0.05657 =
         0.07030   -0.01659   -0.01320   -0.00420
AFIX  43
H1BN  2    0.059834    0.422035    0.266883    11.00000   -1.20000
AFIX   0
N2B   3   -0.730936    0.171649    0.231574    11.00000    0.06389    0.04793 =
         0.06555   -0.00575    0.00472   -0.00182
AFIX  43
H2BN  2   -0.722182    0.142158    0.231273    11.00000   -1.20000
AFIX   0
C1B   1   -0.249119    0.344996    0.151199    11.00000    0.05799    0.03441 =
         0.05207   -0.00230   -0.00168    0.00013
C2B   1   -0.346775    0.330018    0.115977    11.00000    0.05888    0.03386 =
         0.05013   -0.00372   -0.00303   -0.00300
C3B   1   -0.420053    0.362517    0.087310    11.00000    0.05695    0.04513 =
         0.05696    0.00037   -0.00717   -0.00031
C4B   1   -0.392825    0.408502    0.095299    11.00000    0.06732    0.04504 =
         0.07061    0.00780   -0.00938    0.00290
AFIX  43
H4B   2   -0.441685    0.430009    0.075862    11.00000   -1.20000
AFIX   0
C5B   1   -0.272767    0.474049    0.138040    11.00000    0.06691    0.03413 =
         0.10051    0.00107    0.00109   -0.00123
C6B   1   -0.179228    0.487383    0.172984    11.00000    0.07496    0.03297 =
         0.09625   -0.00841    0.00877   -0.00940
C7B   1   -0.101043    0.456034    0.204657    11.00000    0.05850    0.04617 =
         0.06991   -0.01094    0.00723   -0.00914
C8B   1   -0.118866    0.408180    0.197701    11.00000    0.04839    0.04040 =
         0.05625   -0.01037    0.00311   -0.00506
C9B   1   -0.219248    0.392088    0.160363    11.00000    0.05063    0.03408 =
         0.05562   -0.00485    0.00459   -0.00204
C10B  1   -0.295767    0.424740    0.131019    11.00000    0.05636    0.03398 =
         0.07171   -0.00188    0.00060   -0.00054
C11B  1   -0.447803    0.253583    0.139161    11.00000    0.05300    0.03645 =
         0.04957   -0.00969   -0.00816    0.00322
C12B  1   -0.361624    0.279494    0.107835    11.00000    0.05566    0.03684 =
         0.05108   -0.00395   -0.01269   -0.00194
C13B  1   -0.283216    0.257081    0.069211    11.00000    0.06170    0.04386 =
         0.04930   -0.00376   -0.00530   -0.00327
C14B  1   -0.290511    0.209958    0.065890    11.00000    0.06244    0.04402 =
         0.05281   -0.01002   -0.00273   -0.00028
AFIX  43
H14B  2   -0.238523    0.195212    0.040578    11.00000   -1.20000
AFIX   0
C15B  1   -0.368057    0.132750    0.095316    11.00000    0.05221    0.03676 =
         0.06063   -0.01112   -0.00696    0.00177
C16B  1   -0.448316    0.108196    0.127409    11.00000    0.05660    0.03257 =
         0.07273   -0.00828   -0.00364    0.00051
C17B  1   -0.541321    0.128585    0.164410    11.00000    0.05071    0.03964 =
         0.05846   -0.00329   -0.00724   -0.00237
C18B  1   -0.550737    0.177266    0.167745    11.00000    0.04994    0.03533 =
         0.05302   -0.00696   -0.00936   -0.00101
C19B  1   -0.458936    0.204844    0.135390    11.00000    0.05100    0.03652 =
         0.04804   -0.00416   -0.00928    0.00091
C20B  1   -0.372448    0.182716    0.098730    11.00000    0.04939    0.04025 =
         0.04923   -0.00823   -0.00921   -0.00042
C21B  1   -0.525081    0.347063    0.048146    11.00000    0.07888    0.06568 =
         0.07458    0.00000   -0.02292    0.00259
AFIX 137
H21D  2   -0.482356    0.328254    0.022040    11.00000   -1.50000
H21F  2   -0.565606    0.373540    0.031819    11.00000   -1.50000
H21E  2   -0.594349    0.329527    0.065570    11.00000   -1.50000
AFIX   0
C22B  1   -0.033612    0.378922    0.226767    11.00000    0.05645    0.04761 =
         0.06637   -0.01391   -0.00102   -0.00596
AFIX  43
H22B  2   -0.041292    0.347349    0.221215    11.00000   -1.20000
AFIX   0
C23B  1   -0.349990    0.509345    0.105364    11.00000    0.12990    0.04051 =
         0.15689    0.00793   -0.04164    0.00752
AFIX  13
H23B  2   -0.430244    0.493096    0.091828    11.00000   -1.20000
AFIX   0
C24B  1   -0.270875    0.522976    0.058885    11.00000    0.22483    0.15564 =
         0.16406    0.09289    0.00654    0.03336
AFIX 137
H24D  2   -0.183550    0.534556    0.069675    11.00000   -1.50000
H24E  2   -0.319212    0.546552    0.040127    11.00000   -1.50000
H24F  2   -0.258416    0.496685    0.036627    11.00000   -1.50000
AFIX   0
C25B  1   -0.406205    0.550367    0.136988    11.00000    0.13345    0.05681 =
         0.30361    0.00438   -0.02234    0.02600
AFIX 137
H25D  2   -0.443094    0.539383    0.169383    11.00000   -1.50000
H25E  2   -0.476591    0.565447    0.117226    11.00000   -1.50000
H25F  2   -0.333923    0.571807    0.144039    11.00000   -1.50000
AFIX   0
C26B  1   -0.192709    0.284309    0.033165    11.00000    0.08279    0.05482 =
         0.06195   -0.00309    0.00723   -0.00736
AFIX 137
H26F  2   -0.247853    0.303450    0.010969    11.00000   -1.50000
H26D  2   -0.140203    0.263533    0.012084    11.00000   -1.50000
H26E  2   -0.132386    0.303297    0.053470    11.00000   -1.50000
AFIX   0
C27B  1   -0.651610    0.195769    0.200755    11.00000    0.05526    0.03922 =
         0.05984   -0.00658   -0.00417   -0.00003
AFIX  43
H27B  2   -0.662827    0.227597    0.200684    11.00000   -1.20000
AFIX   0
C28B  1   -0.275718    0.110507    0.054790    11.00000    0.06789    0.04104 =
         0.07187   -0.00862    0.00258    0.00045
AFIX  13
H28B  2   -0.197466    0.131188    0.050820    11.00000   -1.20000
AFIX   0
C29B  1   -0.348956    0.110248    0.002262    11.00000    0.10203    0.06504 =
         0.06792   -0.00679    0.00816    0.01002
AFIX 137
H29E  2   -0.422699    0.088523    0.003263    11.00000   -1.50000
H29D  2   -0.286132    0.101596   -0.024695    11.00000   -1.50000
H29F  2   -0.384238    0.140461   -0.004916    11.00000   -1.50000
AFIX   0
C30B  1   -0.217437    0.063358    0.067335    11.00000    0.07656    0.05918 =
         0.08581   -0.01817   -0.00404    0.01462
AFIX 137
H30D  2   -0.193512    0.061988    0.103715    11.00000   -1.50000
H30E  2   -0.137652    0.058114    0.046551    11.00000   -1.50000
H30F  2   -0.284257    0.040129    0.059678    11.00000   -1.50000
AFIX   0
C31B  1    0.144948    0.362877    0.288690    11.00000    0.07846    0.07032 =
         0.09763   -0.01131   -0.02458   -0.00574
AFIX  23
H31C  2    0.201556    0.346653    0.263714    11.00000   -1.20000
H31D  2    0.090978    0.340062    0.307047    11.00000   -1.20000
AFIX   0
C32B  1    0.235424    0.386805    0.327314    11.00000    0.05627    0.07802 =
         0.06939   -0.01185   -0.00240   -0.00811
C33B  1    0.308170    0.360536    0.360867    11.00000    0.09525    0.09969 =
         0.08878    0.00072   -0.03007   -0.01006
AFIX  43
H33B  2    0.297379    0.328698    0.360108    11.00000   -1.20000
AFIX   0
C34B  1    0.397244    0.379561    0.395909    11.00000    0.13296    0.12641 =
         0.09925    0.00599   -0.04366   -0.01697
AFIX  43
H34B  2    0.447017    0.360767    0.418395    11.00000   -1.20000
AFIX   0
C35B  1    0.412916    0.426554    0.397766    11.00000    0.08042    0.13472 =
         0.07797   -0.02170   -0.01531   -0.02359
AFIX  43
H35B  2    0.472647    0.439883    0.421679    11.00000   -1.20000
AFIX   0
C36B  1    0.341964    0.452674    0.365099    11.00000    0.08286    0.09619 =
         0.09946   -0.02618    0.00338   -0.01780
AFIX  43
H36B  2    0.352759    0.484502    0.366313    11.00000   -1.20000
AFIX   0
C37B  1    0.252700    0.433898    0.329418    11.00000    0.06639    0.08086 =
         0.08928   -0.01845   -0.00818   -0.01387
AFIX  43
H37B  2    0.204165    0.452925    0.306788    11.00000   -1.20000
AFIX   0
C38B  1   -0.832504    0.191347    0.266158    11.00000    0.05868    0.07478 =
         0.06981   -0.00744    0.00180    0.00173
AFIX  23
H38C  2   -0.915960    0.173612    0.263123    11.00000   -1.20000
H38D  2   -0.852228    0.222574    0.254902    11.00000   -1.20000
AFIX   0
C39B  1   -0.789340    0.192296    0.322133    11.00000    0.06879    0.06270 =
         0.07217   -0.01224   -0.00460    0.00742
C40B  1   -0.853744    0.165275    0.357636    11.00000    0.21352    0.11234 =
         0.08588    0.01457   -0.01398   -0.04211
AFIX  43
H40B  2   -0.922968    0.145567    0.346727    11.00000   -1.20000
AFIX   0
C41B  1   -0.817082    0.166797    0.410277    11.00000    0.35819    0.14252 =
         0.08366    0.02139   -0.03148   -0.00270
AFIX  43
H41B  2   -0.862292    0.148367    0.434382    11.00000   -1.20000
AFIX   0
C42B  1   -0.717003    0.194735    0.426065    11.00000    0.21189    0.17534 =
         0.11223   -0.03677   -0.07228    0.06899
AFIX  43
H42B  2   -0.690921    0.195060    0.461043    11.00000   -1.20000
AFIX   0
C43B  1   -0.655381    0.221668    0.392618    11.00000    0.11227    0.23674 =
         0.13059   -0.08650   -0.02506   -0.00345
AFIX  43
H43B  2   -0.587410    0.241583    0.404187    11.00000   -1.20000
AFIX   0
C44B  1   -0.691116    0.220776    0.339136    11.00000    0.09258    0.16202 =
         0.10900   -0.05461   -0.00125   -0.03108
AFIX  43
H44B  2   -0.646461    0.239973    0.315656    11.00000   -1.20000
AFIX   0
H1B   2   -0.208806    0.289239    0.173997    11.00000    0.08100
H4BC  2   -0.090383    0.531247    0.205015    11.00000    0.13902
H5B   2   -0.508825    0.302074    0.179591    11.00000    0.06272
H8B   2   -0.511695    0.056869    0.151435    11.00000    0.16720
HKLF 4
REM  exp_1362gpShuh in P21/c #14
REM R1 =  0.0615 for   7763 Fo > 4sig(Fo)  and  0.1166 for all  15043 data
REM   1001 parameters refined using      3 restraints
END
WGHT      0.1055      0.0000
REM Highest difference peak  0.223,  deepest hole -0.263,  1-sigma level  0.043
Q1    1  -0.5864  0.2436  0.3683  11.00000  0.05    0.22
Q2    1  -0.3356  0.3449  0.0875  11.00000  0.05    0.19
Q3    1  -0.1706  0.5405  0.4024  11.00000  0.05    0.19
Q4    1  -0.5784  0.3704  0.2121  11.00000  0.05    0.18
Q5    1  -0.2495  0.6972  0.4482  11.00000  0.05    0.18
Q6    1  -0.1493  0.4667  0.3813  11.00000  0.05    0.18
Q7    1  -0.4836  0.5134  0.1059  11.00000  0.05    0.18
Q8    1  -0.2699  0.4066  0.1498  11.00000  0.05    0.18
Q9    1  -0.1711  0.1011  0.0448  11.00000  0.05    0.18
Q10   1  -0.6415  0.1711  0.3958  11.00000  0.05    0.17
Q11   1  -0.2663  0.4482  0.3105  11.00000  0.05    0.17
Q12   1  -0.1567  0.6893  0.3926  11.00000  0.05    0.17
Q13   1  -0.1481  0.2726  0.3612  11.00000  0.05    0.17
Q14   1  -0.3605  0.3391  0.3298  11.00000  0.05    0.17
Q15   1  -0.4486  0.1197  0.0938  11.00000  0.05    0.16
Q16   1  -0.3330  0.3384  0.1414  11.00000  0.05    0.16
Q17   1  -0.1432  0.1224  0.0687  11.00000  0.05    0.16
Q18   1   0.1408  0.6370  0.3426  11.00000  0.05    0.15
Q19   1  -0.7408  0.1643  0.3510  11.00000  0.05    0.15
Q20   1  -0.1967  0.4011  0.1904  11.00000  0.05    0.15
Q21   1  -0.2735  0.4134  0.3270  11.00000  0.05    0.15
Q22   1  -0.6176  0.3693  0.0531  11.00000  0.05    0.15
Q23   1  -0.3286  0.4191  0.2824  11.00000  0.05    0.15
Q24   1  -0.1137  0.4032  0.2280  11.00000  0.05    0.15
Q25   1  -0.3496  0.2757  0.0828  11.00000  0.05    0.15
;
data_New_Global_Publ_Block
_journal_date_recd_electronic     2013-09-03
_journal_date_accepted     2013-10-03
_journal_name_full     'Acta Crystallographica, Section E'
_journal_year     2013
_journal_volume     69
_journal_issue     11
_journal_page_first     o1626
_journal_page_last     o1627
_journal_paper_category     QO
_journal_paper_doi     10.1107/S1600536813027281
_journal_coeditor_code     XU5738
_publ_contact_author_name     'Hakberdiev, Shukhrat M.'
_publ_contact_author_address
;
National University of Uzbekistan, Faculty of Chemistry, Vuzgorodok,
Tashkent 100095, Uzbekistan
;
_publ_contact_author_email     'h.shuxrat81@mail.ru'
_publ_contact_author_fax     '+998712627063'
_publ_contact_author_phone     '+998934139356'
_publ_section_title
;\
2,2'-Bis{8-[(benzylamino)methylidene]-1,6-dihydroxy-5-isopropyl-3-\
methylnaphthalen-7(8<i>H</i>)-one}
;
loop_
    _publ_author_name
    _publ_author_footnote
    _publ_author_address
    'Hakberdiev, Shukhrat M.' .
;
National University of Uzbekistan, Faculty of Chemistry, Vuzgorodok,
Tashkent 100095, Uzbekistan
;
    'Talipov, Samat A.' .
;
Institute of Bioorganic Chemistry, Mirzo-Ulugbek St. 83, Tashkent 100125,
Uzbekistan
;
    'Dalimov, Davranbek N.' .
;
National University of Uzbekistan, Faculty of Chemistry, Vuzgorodok,
Tashkent 100095, Uzbekistan
;
    'Ibragimov, Bakhtiyar T.' .
;
Institute of Bioorganic Chemistry, Mirzo-Ulugbek St. 83, Tashkent 100125,
Uzbekistan
;
