# Supplementary material for: 2,2′-Bis{8-[(benzyl­amino)­methyl­idene]-1,6-dihy­droxy-5-isopropyl-3-methyl­naphthalen-7(8H)-one}
Source: Acta Crystallogr Sect E Struct Rep Online. 2013 Oct 9;69(Pt 11):o1626–7. doi: 10.1107/S1600536813027281 (PMC3884299; doi:10.1107/S1600536813027281)
Supplement: Supplementary file 2 [file e-69-o1626-Isup2.hkl]

# 
# h,k,l, Fc-squared, Fo-squared, sigma(Fo-squared) and status flag 
# 
data_I
_shelx_title ' exp_1362gpShuh in P21/c' 
_shelx_refln_list_code          4 
_shelx_F_calc_maximum      655.91 
_exptl_crystal_F_000      2960.00 
_reflns_d_resolution_high  0.7918 
 
loop_ 
 _symmetry_equiv_pos_as_xyz 
 'x, y, z' 
 '-x, y+1/2, -z+1/2' 
 '-x, -y, -z' 
 'x, -y-1/2, z-1/2' 
 
_cell_length_a     9.8118 
_cell_length_b    29.0140 
_cell_length_c    25.5854 
_cell_angle_alpha  90.000 
_cell_angle_beta   90.196 
_cell_angle_gamma  90.000 
 
_shelx_F_squared_multiplier     1.000 
 
loop_ 
 _refln_index_h 
 _refln_index_k 
 _refln_index_l 
 _refln_F_squared_calc 
 _refln_F_squared_meas 
 _refln_F_squared_sigma 
 _refln_observed_status 
   1   0   0      105.09      169.96      3.40 o 
   2   0   0    68181.02    62973.69    216.44 o 
   3   0   0        8.02        3.72     14.47 o 
   4   0   0      904.52      802.75     22.64 o 
   5   0   0       68.05       51.22     20.48 o 
   6   0   0      131.13      152.66     55.73 o 
   7   0   0      144.95      205.33     35.29 o 
   8   0   0       17.69       15.58     26.41 o 
   9   0   0       95.55       87.44     30.48 o 
  10   0   0      271.41      298.64     42.74 o 
  11   0   0        5.45       -0.69     31.41 o 
  12   0   0      100.11       61.93     33.56 o 
   1   1   0    14383.73    14439.76     99.99 o 
   2   1   0    12462.53    10541.17     42.34 o 
   3   1   0     1605.90     1331.15     15.38 o 
   4   1   0      845.87      761.85     18.03 o 
   5   1   0      495.23      439.84     20.21 o 
   6   1   0      231.39      228.86     16.99 o 
   7   1   0      627.40      553.36     27.61 o 
   8   1   0       87.44       93.25     21.75 o 
   9   1   0        0.12        0.10     20.30 o 
  10   1   0        1.82       79.50     25.22 o 
  11   1   0       24.89       45.97     23.99 o 
  12   1   0       84.09       90.73     18.14 o 
   1   2   0     5858.63     5711.88     50.85 o 
   2   2   0       59.39       59.29      8.92 o 
   3   2   0      981.46      700.92     13.05 o 
   4   2   0      593.51      644.45     16.31 o 
   5   2   0     1469.17     1294.24     22.22 o 
   6   2   0       22.63      110.04     16.06 o 
   7   2   0      613.90      671.68     32.24 o 
   8   2   0       61.19       50.33     18.81 o 
   9   2   0       30.49       36.41     21.31 o 
  10   2   0      158.06      178.39     25.44 o 
  11   2   0       45.88       41.98     23.26 o 
  12   2   0       99.27       78.92     20.04 o 
   2   3   0      814.92      749.49      9.86 o 
   3   3   0     3045.69     2278.71     18.06 o 
   4   3   0      697.16      700.35     19.23 o 
   5   3   0      143.50      118.83     15.63 o 
   6   3   0     1304.65     1310.10     26.86 o 
   7   3   0      212.49      281.91     29.35 o 
   8   3   0        1.30        4.19     19.05 o 
   9   3   0        1.04      -15.52     22.95 o 
  10   3   0       55.02       45.50     23.81 o 
  11   3   0       98.55      182.01     24.87 o 
  12   3   0        1.68        9.46     16.84 o 
   0   4   0    55900.74    65878.41    985.28 o 
   1   4   0     3338.81     3171.28     33.29 o 
   2   4   0      215.80      206.33      9.15 o 
   3   4   0     6953.93     6288.62     70.50 o 
   4   4   0       48.96       58.45     11.03 o 
   5   4   0     1177.36     1411.64     45.07 o 
   6   4   0     4625.81     4801.62    127.69 o 
   7   4   0      105.80      118.86     32.91 o 
   8   4   0      190.08      174.19     21.35 o 
   9   4   0       32.67       36.28     23.38 o 
  10   4   0       89.83       83.90     24.41 o 
  11   4   0      427.73      548.61     28.79 o 
  12   4   0       74.91       56.64     21.81 o 
   1   5   0    10874.38     8962.31     57.06 o 
   2   5   0    28604.78    23738.60    196.78 o 
   3   5   0     1111.05     1000.52     14.36 o 
   4   5   0     3130.72     2748.11     23.87 o 
   5   5   0      250.07      921.61    135.03 o 
   6   5   0    11223.63    12360.53    241.60 o 
   7   5   0      126.64      344.31     37.83 o 
   8   5   0       85.38       84.18     19.81 o 
   9   5   0       54.95       60.98     23.67 o 
  10   5   0      309.60      328.66     27.19 o 
  11   5   0      434.22      561.60     28.00 o 
  12   5   0        9.71        3.51     20.46 o 
   0   6   0       32.75       59.50     11.36 o 
   1   6   0       78.17       98.56      5.38 o 
   2   6   0    11372.49    10305.82     67.17 o 
   3   6   0      282.83      167.80     10.51 o 
   4   6   0        1.92       18.49      9.87 o 
   5   6   0      116.71      368.27     95.01 o 
   6   6   0     6523.44     7177.77     76.46 o 
   7   6   0       43.52       53.94     17.28 o 
   8   6   0      103.65      118.28     21.31 o 
   9   6   0        0.14       13.19     21.28 o 
  10   6   0      255.86      312.03     26.43 o 
  11   6   0      174.40      242.13     23.27 o 
  12   6   0       78.76       67.39     19.77 o 
   1   7   0    42305.34    41384.59    253.40 o 
   2   7   0       81.92       78.54      8.50 o 
   3   7   0       88.48       61.55     10.49 o 
   4   7   0      943.45     1237.22     32.01 o 
   5   7   0     2970.73     3550.94     59.10 o 
   6   7   0     3373.67     3868.71     44.97 o 
   7   7   0        6.16        2.58     18.24 o 
   8   7   0        0.00        2.32     20.13 o 
   9   7   0       16.81       19.86     21.61 o 
  10   7   0      266.31      266.96     25.64 o 
  11   7   0        2.20       -2.21     23.91 o 
  12   7   0        1.61       -1.58     27.29 o 
   0   8   0      791.25      782.45     21.67 o 
   1   8   0      226.21      220.52     17.54 o 
   2   8   0       16.26       14.61      6.38 o 
   3   8   0     3204.46     3567.86     41.45 o 
   4   8   0       97.02      102.09     11.69 o 
   5   8   0      273.58      352.27     18.00 o 
   7   8   0       52.41       40.92     17.11 o 
   8   8   0        0.23       20.19     19.35 o 
   9   8   0       22.13       16.87     21.26 o 
  10   8   0      232.06      252.77     26.71 o 
  11   8   0       73.02      113.31     31.35 o 
   1   9   0      622.69      507.96     41.98 o 
   2   9   0      989.88      873.01     19.39 o 
   3   9   0     1607.31     1702.21     20.03 o 
   4   9   0      869.55      923.06     21.23 o 
   5   9   0     4700.98     5028.94    118.65 o 
   6   9   0     1104.85     1732.34     39.03 o 
   7   9   0      374.89      416.94     21.15 o 
   8   9   0       16.62       17.09     19.48 o 
   9   9   0       27.28       15.32     21.58 o 
  10   9   0        1.30       -1.54     25.02 o 
  11   9   0      206.64      207.24     32.56 o 
   0  10   0       76.86      116.21     13.06 o 
   1  10   0      858.88      909.85     28.50 o 
   2  10   0    11747.93    11112.00     76.55 o 
   3  10   0       41.49       52.15     15.86 o 
   4  10   0     7167.96     6825.52     58.91 o 
   5  10   0     2941.03     3671.31     65.64 o 
   6  10   0      196.67      185.27     31.64 o 
   7  10   0      387.38      434.39     20.68 o 
   8  10   0      328.23      353.40     22.49 o 
   9  10   0      160.21      139.22     28.59 o 
  10  10   0        0.08        7.49     24.93 o 
  11  10   0       11.78        5.71     26.65 o 
   1  11   0      116.74      227.69     28.51 o 
   2  11   0     3171.96     2860.60     44.45 o 
   3  11   0       72.83       66.03     16.86 o 
   4  11   0     1754.00     1620.59     33.18 o 
   5  11   0     2028.17     2302.36     48.26 o 
   6  11   0       22.94       54.84     24.91 o 
   7  11   0      144.10      180.27     18.00 o 
   8  11   0      303.79      329.22     22.24 o 
   9  11   0       10.44       14.58     27.51 o 
  10  11   0       85.79       93.29     28.00 o 
  11  11   0        4.77        6.01     25.23 o 
   0  12   0    30106.07    38418.32    240.79 o 
   1  12   0     4299.63     4614.24     59.59 o 
   2  12   0      663.61      890.12     24.28 o 
   3  12   0        0.00       34.02     17.72 o 
   4  12   0      140.27      192.66     24.08 o 
   5  12   0       52.31       71.42     25.89 o 
   6  12   0      561.00      405.93     34.88 o 
   7  12   0       61.28       56.57     17.54 o 
   8  12   0        5.96       28.94     18.99 o 
   9  12   0       89.36      103.10     24.89 o 
  10  12   0       11.98       11.63     27.21 o 
  11  12   0        0.90      -10.04     24.55 o 
   1  13   0       89.61       89.77     12.71 o 
   2  13   0      475.12      621.14     36.70 o 
   3  13   0     1207.88     1281.12     41.04 o 
   4  13   0      868.97      903.02     80.33 o 
   5  13   0      310.52      411.31     29.83 o 
   7  13   0        4.41       57.62     16.63 o 
   8  13   0       41.84       36.95     17.08 o 
   9  13   0      167.59      124.68     24.16 o 
  10  13   0        0.47       10.32     26.67 o 
  11  13   0       24.78       28.20     23.34 o 
   0  14   0     3225.55     4417.90     57.74 o 
   1  14   0    23124.88    31523.82   1031.32 o 
   2  14   0       81.05      187.35     22.02 o 
   3  14   0       50.01       68.45     18.40 o 
   4  14   0       92.99       95.17     23.93 o 
   5  14   0      914.72      904.95     35.72 o 
   6  14   0       24.82       29.68     17.09 o 
   7  14   0       14.39       42.98     17.17 o 
   8  14   0      214.98      219.81     19.33 o 
   9  14   0       23.70       20.95     22.54 o 
  10  14   0       75.92       82.57     26.16 o 
  11  14   0       33.42       11.91     21.42 o 
   1  15   0     8869.28    12998.04    290.31 o 
   2  15   0     1534.23     1499.03     54.18 o 
   3  15   0       25.28       36.48     20.38 o 
   4  15   0       27.01       17.89     24.91 o 
   5  15   0      280.85      273.10     31.93 o 
   6  15   0      970.10     1048.21     24.33 o 
   7  15   0      733.03      881.60     24.34 o 
   8  15   0      284.38      327.11     21.55 o 
   9  15   0        3.89       26.85     22.56 o 
  10  15   0       13.00       15.74     23.37 o 
  11  15   0        1.40       21.21     19.04 o 
   0  16   0      106.44      132.04     22.06 o 
   1  16   0        0.52       22.52     16.38 o 
   2  16   0      471.61      640.22     26.97 o 
   3  16   0       27.61       20.82     19.91 o 
   4  16   0       14.70       34.77     25.15 o 
   5  16   0       66.56      126.25     37.16 o 
   6  16   0       52.96      150.43     21.31 o 
   8  16   0      742.84      770.58     24.77 o 
   9  16   0       26.93       16.82     21.99 o 
  10  16   0      123.97      135.90     25.18 o 
  11  16   0        1.97       29.90     36.11 o 
   1  17   0      220.48      262.84     18.85 o 
   2  17   0       31.96       44.61     16.11 o 
   3  17   0       34.97       27.11     18.81 o 
   4  17   0      637.12      628.98     35.70 o 
   5  17   0      231.48      195.08     19.41 o 
   6  17   0      168.19      203.05     18.97 o 
   7  17   0     1632.29     1617.79     34.07 o 
   8  17   0     1048.62     1077.93     31.63 o 
   9  17   0       43.37       33.86     21.52 o 
  10  17   0       39.82       43.01     28.25 o 
   0  18   0      346.39      248.15     29.11 o 
   1  18   0     1090.39     1006.29     51.20 o 
   2  18   0        0.09        0.24     16.79 o 
   3  18   0        5.04        3.17     28.28 o 
   4  18   0      131.95      188.52     29.17 o 
   6  18   0      725.60      876.49     32.70 o 
   7  18   0     2784.95     2818.53     41.55 o 
   8  18   0      126.17      204.99     22.89 o 
   9  18   0      258.13      310.05     23.76 o 
  10  18   0       11.26       18.11     25.60 o 
   1  19   0      205.80      265.37     20.02 o 
   2  19   0      196.61      257.94     30.75 o 
   3  19   0      406.92      459.25     31.01 o 
   4  19   0        0.77      252.62     64.92 o 
   5  19   0     1598.22     1503.74     42.82 o 
   6  19   0      657.47      837.88     26.98 o 
   7  19   0     1257.04     1266.66     32.53 o 
   8  19   0        0.51        1.16     19.27 o 
   9  19   0        0.01       15.36     20.25 o 
  10  19   0       45.99       39.62     24.35 o 
   0  20   0      722.27      814.92     59.56 o 
   1  20   0       73.57      153.06     29.96 o 
   2  20   0      279.97      316.95     37.96 o 
   3  20   0      253.54      204.42     24.14 o 
   4  20   0      576.68      797.55     40.67 o 
   5  20   0     1324.11     1389.64     33.56 o 
   7  20   0     1130.11     1242.96     29.04 o 
   8  20   0       15.86       33.72     18.32 o 
   9  20   0       46.40       24.38     19.64 o 
  10  20   0        1.51      -14.86     29.61 o 
   1  21   0       16.53        4.75     36.90 o 
   2  21   0      654.15      512.54     41.68 o 
   3  21   0     1480.37     1365.47     31.31 o 
   4  21   0     4563.07     4659.88    119.26 o 
   5  21   0      191.73      126.75     22.14 o 
   6  21   0     2659.62     2636.20     52.15 o 
   7  21   0       53.48      237.02     34.67 o 
   8  21   0       96.21      114.32     19.70 o 
   9  21   0       21.03       13.40     24.27 o 
  10  21   0        0.92      -10.75     25.11 o 
   0  22   0      384.08      345.95     57.27 o 
   1  22   0        2.63        4.15     79.16 o 
   2  22   0     1504.32     1301.00     53.24 o 
   3  22   0      252.90      526.32     64.50 o 
   4  22   0     5165.05     5256.07     70.93 o 
   5  22   0       50.27      323.78     56.19 o 
   6  22   0      404.43      456.05     24.43 o 
   7  22   0        0.04       23.60     18.03 o 
   8  22   0      208.50      219.38     19.61 o 
   9  22   0      129.64       96.30     28.42 o 
   1  23   0      121.79       58.02     31.13 o 
   2  23   0     3763.60     3813.19     79.66 o 
   3  23   0     1203.40     1142.04     31.68 o 
   4  23   0      173.07      239.43     22.94 o 
   5  23   0      151.63      139.20     22.62 o 
   6  23   0      116.96      110.28     20.28 o 
   7  23   0        2.56        1.02     19.02 o 
   8  23   0       42.11       23.42     21.73 o 
   9  23   0        0.26       43.30     27.08 o 
   0  24   0      627.21      662.07     68.93 o 
   1  24   0        8.25       21.82     27.85 o 
   2  24   0      171.47       98.93     29.65 o 
   3  24   0     1098.18     1164.60     39.40 o 
   4  24   0      853.44     1090.66    111.44 o 
   5  24   0      132.59      104.55     24.26 o 
   6  24   0       59.29       55.35     19.58 o 
   7  24   0      344.27      436.12     26.56 o 
   8  24   0       32.44       45.60     23.24 o 
   9  24   0       37.67       42.76     22.73 o 
   1  25   0        6.89        4.70     29.44 o 
   2  25   0       20.23       34.96     28.16 o 
   3  25   0     1714.73     1521.73     69.28 o 
   4  25   0      361.60      334.66     25.59 o 
   5  25   0      439.28      384.44     26.77 o 
   6  25   0       35.19       64.39     22.28 o 
   7  25   0        4.25       10.68     22.58 o 
   8  25   0        2.80      -23.32     26.97 o 
   9  25   0        8.10       -2.62     21.04 o 
   0  26   0      956.55      867.17     77.15 o 
   1  26   0      341.87      277.89     38.15 o 
   2  26   0      480.53      416.65     48.48 o 
   3  26   0       10.41        4.39     27.45 o 
   4  26   0      613.51      666.01     50.80 o 
   5  26   0        3.25       28.19     22.36 o 
   6  26   0      351.16      396.55     28.42 o 
   7  26   0       19.58       19.63     21.29 o 
   8  26   0        2.32       10.13     24.63 o 
   1  27   0       21.55        5.39     35.71 o 
   2  27   0     2678.61     2443.75    142.59 o 
   3  27   0       53.69       69.28     28.29 o 
   4  27   0       22.59       46.64     23.59 o 
   5  27   0        4.75       18.65     23.33 o 
   6  27   0        1.45       18.29     20.82 o 
   7  27   0       57.32       86.19     23.78 o 
   8  27   0       88.29       73.49     22.03 o 
   0  28   0      497.75      418.58     64.76 o 
   1  28   0       14.17        6.62     35.22 o 
   2  28   0        3.53       28.82     34.25 o 
   3  28   0      443.07      511.78     43.19 o 
   4  28   0       78.77       70.06     24.24 o 
   5  28   0        0.68       30.52     22.34 o 
   6  28   0      103.55       83.52     21.51 o 
   7  28   0        1.04        3.18     26.44 o 
   1  29   0      231.49      192.91     38.18 o 
   2  29   0       55.57       14.33     33.77 o 
   3  29   0      202.11      195.06     24.31 o 
   4  29   0       63.08       50.18     22.60 o 
   5  29   0       13.70       17.51     20.78 o 
   6  29   0       12.68       27.33     18.34 o 
   7  29   0        0.14       16.37     37.94 o 
   0  30   0        2.69       36.25     48.98 o 
   1  30   0       84.92       74.01     34.28 o 
   2  30   0       35.05       40.22     32.80 o 
   3  30   0        1.27      -16.72     24.87 o 
   4  30   0      204.32      244.59     23.34 o 
   5  30   0        4.30       41.04     18.89 o 
   6  30   0       15.42       -6.37     36.11 o 
   7  30   0       49.04      -23.63     23.63 o 
   1  31   0      536.73      791.96    101.26 o 
   2  31   0       13.65        1.44     30.77 o 
   3  31   0       23.21       25.99     26.22 o 
   4  31   0        9.24        9.42     20.08 o 
   5  31   0        6.79        9.53     25.91 o 
   6  31   0       27.16       22.14     27.31 o 
   0  32   0      125.49      100.86     41.10 o 
   1  32   0       14.48       13.40     27.94 o 
   2  32   0        0.48       14.18     27.24 o 
   3  32   0      291.45      310.78     41.03 o 
   4  32   0       55.10       27.11     32.26 o 
   5  32   0        0.20       47.95     22.67 o 
   1  33   0        2.12      -13.36     25.31 o 
   2  33   0      101.09       88.35     93.14 o 
   3  33   0       22.44       43.56     25.69 o 
   4  33   0        8.12       15.51     22.49 o 
   5  33   0        1.08      -12.59     17.24 o 
   0  34   0      279.82      326.44     37.10 o 
   1  34   0       29.59       29.02     22.07 o 
   2  34   0       39.65       10.18     43.46 o 
   3  34   0       18.06        8.85     20.98 o 
   4  34   0       39.96       46.87     23.36 o 
   1  35   0      157.82      116.88     74.07 o 
   2  35   0       24.84        5.75     20.36 o 
   0  36   0       46.93        4.47     27.56 o 
 -12   1   1        0.19       -2.68     29.68 o 
 -11   1   1       94.99      106.79     24.46 o 
 -10   1   1       46.67       73.10     27.46 o 
  -9   1   1       30.32       46.42     20.38 o 
  -8   1   1      210.21      172.61     21.08 o 
  -7   1   1       35.82       45.57     20.92 o 
  -6   1   1        1.70       75.21     17.78 o 
  -5   1   1      413.64      362.87     19.64 o 
  -4   1   1      867.05      782.04     15.69 o 
  -3   1   1     7913.41     8034.04     46.18 o 
  -2   1   1     6544.91     5275.16     23.86 o 
  -1   1   1    25206.88    28765.46    212.49 o 
   1   1   1    14841.56    15535.25     79.27 o 
   2   1   1       58.29       74.51      7.10 o 
   3   1   1        8.28       29.90     11.84 o 
   4   1   1      160.07      221.30     13.81 o 
   5   1   1     1024.22     1046.07     27.97 o 
   6   1   1        0.02       52.65     12.90 o 
   7   1   1       50.13       95.27     36.02 o 
   8   1   1      138.38      138.82     23.56 o 
   9   1   1      148.16      128.39     21.95 o 
  10   1   1        0.18        9.56     23.21 o 
  11   1   1       37.11       42.79     23.69 o 
  12   1   1       65.47       72.66     17.88 o 
 -12   2   1       74.48       90.08     17.43 o 
 -11   2   1      148.79      153.13     24.56 o 
 -10   2   1      259.63      292.71     26.96 o 
  -9   2   1      113.57      112.97     21.07 o 
  -8   2   1      474.74      412.25     24.10 o 
  -7   2   1        0.33       17.96     17.99 o 
  -6   2   1      408.37      397.52     22.19 o 
  -5   2   1      452.49      356.73     18.20 o 
  -4   2   1     1178.15     1465.83     20.14 o 
  -3   2   1      300.11      308.76      9.83 o 
  -2   2   1       23.64       60.50      6.54 o 
  -1   2   1      259.12      300.43      4.86 o 
   0   2   1     5777.83     4760.73     15.13 o 
   1   2   1     6882.67     6949.05     65.71 o 
   2   2   1      203.86      106.56      7.42 o 
   3   2   1      869.20      707.83     14.85 o 
   4   2   1      906.22      814.24     17.85 o 
   5   2   1      187.67      250.74     18.86 o 
   6   2   1     2305.22     2618.90     59.89 o 
   7   2   1        6.06       39.63     48.13 o 
   8   2   1      102.97      119.60     22.41 o 
   9   2   1      131.03      128.28     24.01 o 
  10   2   1        4.66       30.67     23.44 o 
  11   2   1      121.39      186.50     25.72 o 
  12   2   1       98.45      150.85     18.52 o 
 -12   3   1        9.64       -4.92     16.83 o 
 -11   3   1       51.19       57.52     22.95 o 
 -10   3   1        3.97       10.87     23.65 o 
  -9   3   1       56.47       38.74     26.15 o 
  -8   3   1        5.67        7.27     21.30 o 
  -7   3   1      219.09      346.07     22.23 o 
  -6   3   1        4.30       -3.55     13.96 o 
  -5   3   1      238.29      258.85     18.25 o 
  -4   3   1     8335.38     8455.94     86.28 o 
  -3   3   1        1.02        9.27      7.40 o 
  -2   3   1      490.59      577.57      8.99 o 
  -1   3   1      589.67      562.22      6.61 o 
   1   3   1      692.50      620.37      8.48 o 
   2   3   1     4129.23     4538.78     37.25 o 
   3   3   1     1598.26     1504.08     18.09 o 
   4   3   1      125.46      128.26     12.27 o 
   5   3   1      366.49      385.22     14.54 o 
   6   3   1     2231.30     2470.55     39.21 o 
   7   3   1      617.87      612.63     59.58 o 
   8   3   1       77.62       61.16     21.57 o 
   9   3   1       11.90       -6.75     23.38 o 
  10   3   1      123.80      107.21     24.68 o 
  11   3   1      127.48      145.13     24.47 o 
  12   3   1      235.18      197.80     18.45 o 
 -12   4   1       95.45       50.59     21.53 o 
 -11   4   1       11.44       21.42     22.71 o 
 -10   4   1        0.96       -7.30     22.83 o 
  -9   4   1      116.81      100.29     27.12 o 
  -8   4   1       87.51      120.90     20.11 o 
  -7   4   1      170.31      127.88     25.79 o 
  -6   4   1      266.97      295.55     19.30 o 
  -5   4   1      797.63      841.79     21.55 o 
  -4   4   1      749.49      724.69     15.66 o 
  -3   4   1     1636.44     1259.65     16.06 o 
  -2   4   1     9636.57     8168.76     86.91 o 
  -1   4   1      903.29     1343.47     27.89 o 
   0   4   1    50437.41    55331.81   1398.94 o 
   1   4   1     2796.52     2246.12     38.76 o 
   2   4   1      394.41      236.95      6.78 o 
   3   4   1    10468.25     9489.86     60.27 o 
   4   4   1      274.78      263.56     13.38 o 
   5   4   1     3232.28     3655.43     43.15 o 
   6   4   1     3226.87     4706.78     93.44 o 
   7   4   1       61.05      143.53     32.51 o 
   8   4   1       84.14       82.60     20.94 o 
   9   4   1       40.83       19.51     23.14 o 
  10   4   1      141.25      104.03     24.18 o 
  11   4   1       74.56      132.06     24.12 o 
  12   4   1        0.26       37.39     20.97 o 
 -12   5   1      103.56       69.71     29.83 o 
 -11   5   1      394.94      542.71     28.00 o 
 -10   5   1       22.26       31.80     23.11 o 
  -9   5   1       27.07       30.97     25.33 o 
  -8   5   1       44.43       64.54     20.88 o 
  -7   5   1     1796.18     1829.68     45.62 o 
  -6   5   1       77.37      116.91     16.37 o 
  -5   5   1     4588.09     4720.24     85.80 o 
  -4   5   1      772.85      770.22     20.75 o 
  -3   5   1     1891.72     1703.13     19.31 o 
  -2   5   1     3174.60     2800.40     22.08 o 
  -1   5   1   173409.50   175306.36   3252.80 o 
   0   5   1       28.80       42.71      4.53 o 
   1   5   1    49001.27    44870.15    342.45 o 
   2   5   1       37.46       50.39      6.41 o 
   3   5   1     4154.36     4248.15     30.55 o 
   4   5   1        1.09        7.80     11.61 o 
   5   5   1      592.43      703.30     24.61 o 
   7   5   1      227.73      295.41     29.67 o 
   8   5   1       99.52       98.00     20.24 o 
   9   5   1       97.74       81.29     24.01 o 
  10   5   1      183.63      165.40     25.68 o 
  11   5   1      423.63      610.23     31.90 o 
  12   5   1       45.44       63.86     30.84 o 
 -12   6   1        0.36       33.08     19.17 o 
 -11   6   1       39.08       87.51     21.75 o 
 -10   6   1       19.61       28.12     22.50 o 
  -9   6   1       22.60       33.52     23.14 o 
  -8   6   1       46.40       62.25     19.74 o 
  -7   6   1      177.82      175.40     22.98 o 
  -5   6   1     2052.98     2423.61     39.59 o 
  -4   6   1      132.56      132.83     11.65 o 
  -3   6   1      307.20      269.23     14.82 o 
  -2   6   1        0.63       22.05      9.84 o 
  -1   6   1    17074.17    14379.63    154.43 o 
   0   6   1      116.67      132.32      5.66 o 
   1   6   1       23.22       50.80      7.56 o 
   2   6   1     4860.32     4188.34     28.86 o 
   3   6   1      232.63      246.85     10.00 o 
   4   6   1     1439.35     1486.50     25.54 o 
   5   6   1      196.98      181.43     13.72 o 
   7   6   1       55.85       68.84     17.59 o 
   8   6   1       72.24       75.64     20.21 o 
   9   6   1      289.88      271.02     23.70 o 
  10   6   1       75.01       89.09     22.83 o 
  11   6   1      282.40      320.20     23.71 o 
  12   6   1        0.58       35.97     30.17 o 
 -12   7   1       69.99       54.13     24.89 o 
 -11   7   1       90.66       84.71     18.87 o 
 -10   7   1        0.06       15.16     22.02 o 
  -9   7   1       10.48        1.08     23.80 o 
  -8   7   1        5.76       -6.63     19.46 o 
  -7   7   1       16.11       22.68     16.70 o 
  -6   7   1       10.82       84.35     21.03 o 
  -5   7   1     3804.36     3683.90     74.36 o 
  -4   7   1     4775.41     5129.80     92.34 o 
  -3   7   1      272.78      244.03     13.20 o 
  -2   7   1       32.41       23.59      9.24 o 
  -1   7   1     8764.06     8016.83    106.49 o 
   0   7   1    10692.22    13456.03     45.79 o 
   1   7   1     7207.94     6961.70     58.10 o 
   2   7   1      267.04      269.81      8.54 o 
   3   7   1      395.76      442.03     10.66 o 
   4   7   1      317.43      327.63     11.40 o 
   5   7   1     3811.38     3909.27     56.73 o 
   7   7   1        1.24       -2.49     18.11 o 
   8   7   1       84.10       69.84     20.24 o 
   9   7   1      134.20      156.77     23.13 o 
  10   7   1       22.16       21.91     22.12 o 
  11   7   1      204.42      239.90     26.68 o 
  12   7   1      162.85      178.79     31.32 o 
 -11   8   1      133.00      133.32     32.75 o 
 -10   8   1       11.26       31.20     22.02 o 
  -9   8   1       19.30        6.66     23.02 o 
  -8   8   1       97.23      116.64     19.46 o 
  -7   8   1       14.07       89.37     17.35 o 
  -6   8   1      461.72      478.55     26.48 o 
  -5   8   1      425.98      351.93     17.63 o 
  -4   8   1     5152.47     4948.27     97.14 o 
  -3   8   1       44.03       43.87     11.31 o 
  -2   8   1     3174.45     2662.45     34.35 o 
  -1   8   1       31.97       35.21      6.84 o 
   0   8   1      321.42      507.18     15.11 o 
   1   8   1        0.66       15.31     11.45 o 
   2   8   1     4997.06     4440.45     40.44 o 
   3   8   1      343.78      368.23     11.89 o 
   4   8   1      835.08      549.18     13.30 o 
   5   8   1     1628.89     1571.27     32.81 o 
   6   8   1     4516.93     4721.55    106.23 o 
   7   8   1        7.16        1.90     17.29 o 
   8   8   1        3.77        2.75     19.16 o 
   9   8   1       29.36       22.58     21.32 o 
  10   8   1      110.15      123.08     27.57 o 
  11   8   1      235.30      241.19     30.61 o 
  12   8   1       68.37       85.51     24.87 o 
 -11   9   1        1.95        8.45     29.48 o 
 -10   9   1       44.16       28.78     25.44 o 
  -9   9   1       73.06       59.79     23.24 o 
  -8   9   1        0.00        4.61     17.51 o 
  -7   9   1      245.86      363.87     19.16 o 
  -6   9   1     2184.95     2617.18     51.45 o 
  -5   9   1     1836.22     2211.34    113.55 o 
  -4   9   1     1301.99     1310.91     27.71 o 
  -3   9   1      574.70      518.88     13.78 o 
  -2   9   1    13526.99    12690.61     64.15 o 
  -1   9   1      275.33      272.81      8.58 o 
   0   9   1      251.19      282.47     10.38 o 
   1   9   1     2921.13     2561.84     41.90 o 
   2   9   1     7214.61     5829.72     62.56 o 
   3   9   1       14.20       34.67     15.00 o 
   4   9   1       43.57      115.00     20.01 o 
   5   9   1       15.84      158.67     71.06 o 
   6   9   1     2398.98     2741.75     44.83 o 
   7   9   1       27.57       69.49     17.42 o 
   8   9   1       27.82       21.15     20.11 o 
   9   9   1       51.45       65.06     24.18 o 
  10   9   1      367.34      387.68     29.07 o 
  11   9   1       39.07       72.24     29.26 o 
 -11  10   1       69.46       61.45     28.75 o 
 -10  10   1        5.52       15.87     25.79 o 
  -9  10   1        2.47       22.74     27.82 o 
  -8  10   1       47.92       30.59     18.43 o 
  -7  10   1       21.71       23.67     16.89 o 
  -6  10   1        0.55       53.15     24.79 o 
  -5  10   1     2481.92     3125.18     64.77 o 
  -4  10   1     1816.12     1996.05     45.88 o 
  -3  10   1     3228.87     3120.01     33.41 o 
  -2  10   1      790.24      747.98     12.53 o 
  -1  10   1      504.60      487.48     16.45 o 
   0  10   1     1553.83     1807.54     31.37 o 
   1  10   1     3124.77     3049.77     46.38 o 
   2  10   1     2528.16     2454.96     27.86 o 
   3  10   1      302.52      338.47     20.84 o 
   4  10   1     5295.51     4991.83     59.65 o 
   5  10   1     1247.99     1705.26    180.34 o 
   6  10   1      740.11      793.37     33.47 o 
   7  10   1      267.07      285.28     18.79 o 
   8  10   1        6.36       28.39     20.83 o 
   9  10   1        0.03       10.95     23.50 o 
  10  10   1       25.85       43.43     27.75 o 
  11  10   1       21.32       25.26     28.19 o 
 -11  11   1        3.00       22.96     26.64 o 
 -10  11   1        4.39       14.21     25.08 o 
  -9  11   1        1.61       28.73     27.16 o 
  -8  11   1      187.68      232.72     21.11 o 
  -7  11   1      207.47      182.42     18.18 o 
  -5  11   1     1923.17     1997.44     50.11 o 
  -4  11   1      195.77      178.28     22.90 o 
  -3  11   1      990.30      907.75     22.14 o 
  -2  11   1      442.12      462.37     15.58 o 
  -1  11   1     8615.24     8871.03    485.35 o 
   0  11   1      179.38      228.11      8.78 o 
   1  11   1    33540.67    35538.32    275.72 o 
   2  11   1      875.36      759.29     18.88 o 
   3  11   1      272.26      248.59     20.40 o 
   4  11   1        7.17       28.65     23.04 o 
   5  11   1     1417.20     1701.03     48.66 o 
   6  11   1        0.28      -28.91     31.49 o 
   7  11   1      216.45      273.37     18.66 o 
   8  11   1       18.10       24.81     20.33 o 
   9  11   1       61.73       81.39     27.88 o 
  10  11   1        6.26        8.53     26.70 o 
  11  11   1        0.18       -8.33     25.79 o 
 -11  12   1        0.96        3.46     19.76 o 
 -10  12   1       42.77       35.26     27.86 o 
  -9  12   1       11.38        8.80     23.30 o 
  -8  12   1      187.15      179.13     20.40 o 
  -7  12   1       33.09       37.72     17.14 o 
  -6  12   1       77.19       69.75     26.93 o 
  -5  12   1      926.56      945.91     30.53 o 
  -4  12   1        1.18        0.55     18.27 o 
  -3  12   1     1941.91     1587.46     33.74 o 
  -2  12   1       51.46       20.49     17.59 o 
  -1  12   1    17949.70    23120.58   1216.79 o 
   0  12   1     3815.46     4819.61     74.51 o 
   1  12   1    14165.93    15094.17    121.72 o 
   2  12   1     4701.11     4780.34     51.99 o 
   3  12   1      191.98      291.22     30.48 o 
   4  12   1     1391.88     1193.30     35.47 o 
   5  12   1      835.83      845.28     42.01 o 
   6  12   1       20.71       89.48     26.52 o 
   7  12   1      335.84      321.62     18.10 o 
   8  12   1        0.06       16.00     20.27 o 
   9  12   1       48.00       63.17     21.83 o 
  10  12   1        3.28       19.66     26.40 o 
  11  12   1       57.63       65.86     24.61 o 
 -11  13   1       48.40       31.65     23.03 o 
 -10  13   1       16.86       47.11     26.67 o 
  -9  13   1       10.23       15.79     23.91 o 
  -8  13   1        2.46       13.30     18.53 o 
  -7  13   1      171.79      172.42     18.45 o 
  -6  13   1      610.09      704.14     38.26 o 
  -5  13   1      360.18      399.90     28.34 o 
  -4  13   1     4110.23     4052.86     49.19 o 
  -3  13   1     3007.17     2855.96     54.32 o 
  -2  13   1    11040.02    11708.93     84.72 o 
  -1  13   1      533.18      672.56     19.08 o 
   0  13   1    15703.07    23049.19    373.77 o 
   1  13   1     1139.75     1269.53     44.74 o 
   2  13   1     2848.31     3748.75     48.26 o 
   3  13   1        0.03        1.88     20.79 o 
   4  13   1     3945.42     3999.29     70.32 o 
   5  13   1      615.10      634.93     31.53 o 
   6  13   1      115.38      108.92     19.20 o 
   7  13   1      128.86      101.39     16.43 o 
   8  13   1      148.53      150.65     21.04 o 
   9  13   1        0.25       10.42     22.61 o 
  10  13   1       39.66       45.32     25.68 o 
  11  13   1        0.12       11.31     22.87 o 
 -11  14   1       31.59       23.96     21.29 o 
 -10  14   1      121.50      146.61     27.44 o 
  -9  14   1       40.06       52.61     23.52 o 
  -8  14   1      108.57       81.41     17.45 o 
  -7  14   1        4.96       27.98     15.94 o 
  -6  14   1      144.81      162.79     17.37 o 
  -5  14   1       16.11       76.93     32.08 o 
  -4  14   1      439.70      348.20     26.34 o 
  -3  14   1       69.33       83.66     18.22 o 
  -2  14   1       46.79      102.84     20.78 o 
  -1  14   1      209.35      293.94     15.70 o 
   0  14   1    10853.92    15622.11    120.33 o 
   1  14   1      910.02     1084.77     30.98 o 
   2  14   1     5172.86     4952.12     65.49 o 
   3  14   1      316.83      330.85     24.62 o 
   4  14   1      661.93      605.88     36.89 o 
   5  14   1        0.01       77.64     92.89 o 
   6  14   1       63.86       65.98     17.60 o 
   7  14   1      212.30      236.24     16.34 o 
   8  14   1       54.92       51.63     21.33 o 
   9  14   1        2.54       26.72     22.11 o 
  10  14   1       26.41       18.82     24.51 o 
  11  14   1        1.89        5.41     21.23 o 
 -11  15   1        0.14       20.76     25.08 o 
 -10  15   1       66.29       73.46     22.01 o 
  -9  15   1      438.75      442.41     32.51 o 
  -8  15   1      293.14      269.38     20.81 o 
  -7  15   1      462.48      452.08     20.49 o 
  -6  15   1      617.92      594.73     22.53 o 
  -5  15   1       31.14       71.80     33.65 o 
  -4  15   1        4.17       14.95     22.01 o 
  -3  15   1       88.08       42.06     17.65 o 
  -2  15   1        5.24        5.61     18.34 o 
  -1  15   1     7236.37     9595.62    519.56 o 
   0  15   1     3588.85     4593.10    119.99 o 
   1  15   1     4605.14     6861.97    351.28 o 
   2  15   1      157.45      158.31     25.97 o 
   3  15   1      395.44      372.24     26.35 o 
   4  15   1       75.79       12.63     24.47 o 
   5  15   1        0.94       54.61     31.39 o 
   6  15   1      193.81      321.10     20.35 o 
   7  15   1     2107.80     2285.87     38.01 o 
   8  15   1       41.72       31.58     21.48 o 
   9  15   1      334.29      358.88     25.43 o 
  10  15   1        2.09       -0.09     22.44 o 
  11  15   1        4.17        1.94     19.69 o 
 -11  16   1        4.49      -10.76     17.00 o 
 -10  16   1       87.47      100.55     31.53 o 
  -9  16   1      651.07      714.16     26.20 o 
  -8  16   1       11.70       33.22     18.31 o 
  -7  16   1     2185.40     2224.80     37.33 o 
  -6  16   1      513.36      664.64     27.05 o 
  -5  16   1      585.65      579.53     22.21 o 
  -4  16   1      168.95      313.08    167.59 o 
  -3  16   1       70.14      101.34     19.32 o 
  -2  16   1       17.62       29.28     17.64 o 
  -1  16   1      284.92      511.90     37.89 o 
   0  16   1       86.96       97.61     12.99 o 
   1  16   1     1281.55     1658.95     43.42 o 
   2  16   1      294.26      303.34     23.38 o 
   3  16   1     1279.32     1113.96     47.51 o 
   4  16   1       14.41       31.75     25.42 o 
   5  16   1     1009.29      984.59     32.64 o 
   6  16   1        4.43       18.78     17.72 o 
   7  16   1     3004.11     2696.06     40.59 o 
   8  16   1       73.34      131.47     26.47 o 
   9  16   1      227.05      241.49     24.02 o 
  10  16   1       47.01       69.95     24.96 o 
  11  16   1       44.98       15.59     24.46 o 
 -10  17   1        0.26       16.24     28.17 o 
  -9  17   1       25.43        6.31     19.03 o 
  -8  17   1      270.80      355.96     21.63 o 
  -7  17   1      330.60      361.22     23.50 o 
  -6  17   1      256.89      206.70     19.99 o 
  -5  17   1       20.52       40.00     19.19 o 
  -4  17   1       80.30       49.02     29.34 o 
  -3  17   1      162.57      250.11     23.02 o 
  -2  17   1      265.34      337.30     25.29 o 
  -1  17   1      863.04      834.60     58.72 o 
   0  17   1      724.42      952.73     44.07 o 
   1  17   1       34.92       73.21     17.00 o 
   2  17   1        0.16        2.89     16.36 o 
   3  17   1      238.99      283.23     23.85 o 
   4  17   1      862.74      903.73     48.59 o 
   5  17   1        1.02       24.42     17.56 o 
   6  17   1      261.94      205.98     19.37 o 
   7  17   1     1424.75     1687.31     48.37 o 
   8  17   1     1067.30     1146.83     36.82 o 
   9  17   1       63.90       61.49     21.31 o 
  10  17   1        2.43      -14.31     23.23 o 
 -10  18   1        7.24       24.75     26.28 o 
  -9  18   1       99.35      107.72     22.20 o 
  -8  18   1      352.36      288.71     21.93 o 
  -7  18   1      158.93      182.19     21.55 o 
  -6  18   1      801.96      737.62     28.58 o 
  -5  18   1     2134.68     2315.08     50.95 o 
  -4  18   1      559.13      582.35     25.62 o 
  -3  18   1        5.44       16.41     26.92 o 
  -2  18   1       68.64       69.94     17.37 o 
  -1  18   1      828.46     1015.33     60.44 o 
   0  18   1        2.93       15.33     18.16 o 
   1  18   1      439.86      432.70     26.65 o 
   2  18   1       25.93       44.59     17.58 o 
   3  18   1      176.45      159.89     22.87 o 
   4  18   1       17.63        0.98     22.80 o 
   5  18   1      231.15      257.97     26.02 o 
   6  18   1     2619.73     2513.55     42.68 o 
   7  18   1      416.92      837.44    121.91 o 
   8  18   1      263.63      264.02     23.29 o 
   9  18   1       56.78       41.96     21.00 o 
  10  18   1        8.21      -12.23     48.59 o 
 -10  19   1        7.09      -13.66     23.32 o 
  -9  19   1       35.29       50.95     20.21 o 
  -8  19   1      266.77      227.84     20.99 o 
  -7  19   1      122.67       95.31     19.22 o 
  -6  19   1     1129.61     1059.35     32.65 o 
  -5  19   1      264.34      273.51     24.19 o 
  -4  19   1     2707.46     2700.81     54.47 o 
  -3  19   1      127.74      153.96     30.69 o 
  -2  19   1     1403.75     1351.22     38.39 o 
  -1  19   1       30.86       19.04     19.82 o 
   0  19   1      703.84      987.13     45.11 o 
   1  19   1       18.67       21.46     16.92 o 
   2  19   1       73.60      108.57     18.65 o 
   3  19   1       25.96       38.91     27.35 o 
   4  19   1        1.42       39.30     25.30 o 
   5  19   1      124.60      307.62     47.03 o 
   6  19   1     2831.82     2690.67     75.81 o 
   7  19   1      506.39      718.97     42.62 o 
   8  19   1        2.54        8.89     18.87 o 
   9  19   1       53.52       66.50     20.28 o 
  10  19   1        2.10        3.51     23.23 o 
 -10  20   1       50.87       57.57     21.58 o 
  -9  20   1        0.72        7.68     22.57 o 
  -8  20   1       63.82       65.99     20.08 o 
  -7  20   1      334.53      406.82     22.00 o 
  -6  20   1     1478.85     1516.32     52.12 o 
  -5  20   1      557.65      683.71     42.08 o 
  -4  20   1     1687.32     1748.90     65.58 o 
  -3  20   1       33.67       48.12     19.76 o 
  -2  20   1       81.18       45.94     32.92 o 
  -1  20   1      561.19      610.57     67.51 o 
   0  20   1       71.33      130.35     30.56 o 
   1  20   1     1183.25     1484.14     46.38 o 
   2  20   1     1789.73     1862.41     37.71 o 
   3  20   1        7.24       24.02     20.43 o 
   4  20   1       34.29       61.10     19.54 o 
   5  20   1     1135.34     1279.27     43.22 o 
   6  20   1      757.25      739.30     23.59 o 
   7  20   1      453.67      681.06     57.70 o 
   8  20   1       91.92       72.57     19.72 o 
   9  20   1       63.09       99.14     19.48 o 
  10  20   1       40.38       47.63     30.28 o 
 -10  21   1       13.01       -6.68     22.03 o 
  -9  21   1       20.38        9.49     23.47 o 
  -8  21   1        4.66       16.60     19.15 o 
  -7  21   1      751.18      864.25     27.76 o 
  -6  21   1        5.98       44.26     23.21 o 
  -5  21   1        0.33       10.88     21.58 o 
  -4  21   1     2070.66     2619.67    168.08 o 
  -3  21   1      415.61      455.01     21.70 o 
  -2  21   1      237.51      185.47     22.11 o 
  -1  21   1      672.42      695.26     58.23 o 
   0  21   1        4.61       52.42     48.48 o 
   1  21   1      292.64      393.35     53.82 o 
   2  21   1      602.78      544.44     25.99 o 
   3  21   1      388.82      372.09     22.22 o 
   4  21   1     1806.75     1816.20    108.05 o 
   5  21   1      611.00      595.25     27.23 o 
   6  21   1      699.57     1075.05     54.19 o 
   7  21   1       83.18       92.96     18.76 o 
   8  21   1      197.86      217.98     19.85 o 
   9  21   1      247.86      237.92     22.95 o 
  10  21   1       20.78       -3.32     25.19 o 
  -9  22   1       62.61       75.03     23.27 o 
  -8  22   1       43.99       79.87     20.92 o 
  -7  22   1       80.61      100.07     18.56 o 
  -6  22   1       44.42      559.62     96.51 o 
  -5  22   1     1087.21     1191.63     36.81 o 
  -4  22   1       71.93      173.77     20.92 o 
  -3  22   1     8702.41     7671.39     64.95 o 
  -2  22   1       59.18       72.37     26.83 o 
  -1  22   1     1258.65     1230.22     51.71 o 
   0  22   1       43.74       76.75     37.41 o 
   1  22   1     1333.79     1462.75     94.69 o 
   2  22   1       25.65       33.98     26.69 o 
   3  22   1     3767.55     3375.50     49.89 o 
   4  22   1        0.31      331.23     89.81 o 
   5  22   1      580.64      575.22     27.26 o 
   6  22   1       74.85      120.69     21.77 o 
   7  22   1      135.38      135.86     19.51 o 
   8  22   1        0.35       60.91     19.00 o 
   9  22   1       10.44       22.27     27.81 o 
  -9  23   1       25.03       44.90     24.10 o 
  -8  23   1       10.35        0.14     22.03 o 
  -7  23   1        0.70       14.60     17.96 o 
  -6  23   1      132.75      144.90     21.22 o 
  -5  23   1       11.31      105.48     22.70 o 
  -4  23   1      331.68      283.29     21.97 o 
  -3  23   1     1242.01     1186.94     36.56 o 
  -2  23   1      486.93      476.13     30.91 o 
  -1  23   1       26.84        0.36     30.67 o 
   0  23   1      113.83      135.77     38.14 o 
   1  23   1      312.44      341.72     33.91 o 
   2  23   1     1849.34     2098.78     58.78 o 
   3  23   1     1505.02     1333.34     41.56 o 
   4  23   1      497.53      461.88     25.87 o 
   5  23   1      615.19      630.81     28.81 o 
   6  23   1       13.95       18.87     19.70 o 
   7  23   1      147.19      166.17     20.55 o 
   8  23   1      283.34      246.16     22.50 o 
   9  23   1       21.84       22.95     24.71 o 
  -9  24   1       17.11       21.88     20.94 o 
  -8  24   1      113.88       93.75     25.14 o 
  -7  24   1        4.75       11.04     19.82 o 
  -6  24   1      238.93      254.06     21.70 o 
  -5  24   1       53.03       32.27     22.46 o 
  -4  24   1     2857.14     2757.30     54.86 o 
  -3  24   1     1273.63     1212.40     31.27 o 
  -2  24   1      186.94      167.38     30.70 o 
  -1  24   1       42.42       94.59     31.11 o 
   0  24   1      741.34      767.09     88.51 o 
   1  24   1       32.06       43.55     33.45 o 
   2  24   1       92.82       52.78     29.16 o 
   3  24   1      944.06      897.14     71.71 o 
   4  24   1      300.05      410.81     43.67 o 
   5  24   1        9.00       10.40     23.24 o 
   6  24   1      188.72      150.15     22.37 o 
   7  24   1       24.75       80.63     23.50 o 
   8  24   1       12.95       35.30     29.43 o 
   9  24   1        1.03       27.97     20.83 o 
  -9  25   1        3.84       -4.70     22.46 o 
  -8  25   1        0.39      -13.92     27.86 o 
  -7  25   1       48.93       72.10     23.96 o 
  -6  25   1       84.98       84.76     20.50 o 
  -5  25   1      211.59      203.80     25.97 o 
  -4  25   1       93.45      146.62     22.96 o 
  -3  25   1       26.68       69.17     22.24 o 
  -2  25   1       63.66       71.22     28.04 o 
  -1  25   1       47.94       45.08     30.37 o 
   0  25   1      309.99      355.02     44.78 o 
   1  25   1       48.62       84.53     40.68 o 
   2  25   1        0.21        5.01     27.95 o 
   3  25   1        1.11       19.61     27.26 o 
   4  25   1       76.75       78.76     33.61 o 
   5  25   1       27.82       52.25     23.52 o 
   6  25   1      169.30      155.31     26.74 o 
   7  25   1        2.77       20.42     23.42 o 
   8  25   1        2.42       -0.54     27.58 o 
   9  25   1       22.80       36.72     23.43 o 
  -8  26   1       10.14       11.56     24.19 o 
  -7  26   1        0.02        5.82     25.60 o 
  -6  26   1      114.43      151.29     22.33 o 
  -5  26   1       88.11      105.10     24.74 o 
  -4  26   1      698.03      628.80     32.73 o 
  -3  26   1      203.88      165.27     25.35 o 
  -2  26   1       33.77       18.35     28.18 o 
  -1  26   1      408.23      368.90     38.35 o 
   0  26   1       53.38       64.65     37.19 o 
   1  26   1       56.60       37.62     35.62 o 
   2  26   1      472.69      521.21     54.49 o 
   3  26   1       33.66       26.68     28.70 o 
   4  26   1      859.16      791.04     35.78 o 
   5  26   1      119.38      109.46     26.86 o 
   6  26   1       51.33      114.81     25.35 o 
   7  26   1       23.32       31.59     30.55 o 
   8  26   1        2.33       -0.30     25.07 o 
  -8  27   1       13.45       18.41     20.49 o 
  -7  27   1       50.99       46.09     23.88 o 
  -6  27   1       26.71       62.96     22.44 o 
  -5  27   1      176.87      197.59     22.96 o 
  -4  27   1        7.25       45.04     24.62 o 
  -3  27   1       42.16       71.12     28.37 o 
  -2  27   1      156.42      247.40     32.27 o 
  -1  27   1       51.42       13.87     29.48 o 
   0  27   1      115.83       78.49     37.19 o 
   1  27   1      186.95      127.41     37.38 o 
   2  27   1        0.62       24.06     28.15 o 
   3  27   1     2244.30     2056.03     68.73 o 
   4  27   1        0.00       -0.06     24.49 o 
   5  27   1      311.47      314.31     28.83 o 
   6  27   1       29.10       26.69     22.45 o 
   7  27   1        9.27       38.01     25.08 o 
   8  27   1        0.19       23.62     30.54 o 
  -7  28   1       54.24       56.64     26.53 o 
  -6  28   1        3.04       42.65     20.67 o 
  -5  28   1      142.09      137.41     23.68 o 
  -4  28   1        4.15       -1.06     22.79 o 
  -3  28   1      756.15      772.84     37.61 o 
  -2  28   1       11.01       18.56     32.25 o 
  -1  28   1      179.13      132.93     29.97 o 
   0  28   1       99.37       59.70     36.54 o 
   1  28   1        2.82      -14.80     35.36 o 
   2  28   1       13.99       23.25     28.35 o 
   3  28   1      419.27      408.97     28.45 o 
   4  28   1       77.93       95.05     23.91 o 
   5  28   1       17.39       16.86     21.13 o 
   6  28   1       15.42       77.31     21.48 o 
   7  28   1       45.78       34.52     26.62 o 
  -7  29   1       10.21       12.24     20.84 o 
  -6  29   1       16.02       -1.76     24.70 o 
  -5  29   1        4.44       18.61     20.29 o 
  -4  29   1       45.52       14.00     22.98 o 
  -3  29   1        1.13        7.20     32.93 o 
  -2  29   1       18.32       44.15     33.00 o 
  -1  29   1       57.86      103.97     35.51 o 
   0  29   1      218.37      253.47     39.01 o 
   1  29   1       36.11       36.33     35.07 o 
   2  29   1      242.12      300.13     55.50 o 
   3  29   1        2.04       10.95     22.09 o 
   4  29   1        1.81        7.64     21.67 o 
   5  29   1        3.68        4.08     20.72 o 
   6  29   1       75.89       96.72     19.59 o 
   7  29   1        4.44        0.93     20.92 o 
  -7  30   1       22.51       32.97     22.59 o 
  -6  30   1        7.37       12.11     36.43 o 
  -5  30   1       60.71       57.17     18.34 o 
  -4  30   1      152.57      192.13     22.20 o 
  -3  30   1        0.72      -10.77     25.90 o 
  -2  30   1       11.85       48.28     34.18 o 
  -1  30   1        1.47        6.92     32.22 o 
   0  30   1       35.11       37.58     32.77 o 
   1  30   1       22.16       19.15     34.47 o 
   2  30   1      444.44      484.25     41.94 o 
   3  30   1       98.13      103.91     22.03 o 
   4  30   1       84.73      113.98     21.52 o 
   5  30   1        0.37       -5.51     19.13 o 
   6  30   1        3.75        5.16     25.00 o 
  -6  31   1        1.82       -6.57     20.86 o 
  -5  31   1       33.09       10.54     26.45 o 
  -4  31   1        4.53       15.92     23.71 o 
  -3  31   1       89.96      104.46     27.45 o 
  -2  31   1       13.77       60.39     30.29 o 
  -1  31   1       61.17       69.66     35.60 o 
   0  31   1        0.42       -9.39     30.15 o 
   1  31   1       25.98       25.42     32.78 o 
   2  31   1       66.37       53.90     31.30 o 
   3  31   1        5.36      -25.15     31.60 o 
   4  31   1       21.64       28.27     20.02 o 
   5  31   1      182.36      211.14     35.51 o 
   6  31   1       14.58        6.77     21.65 o 
  -5  32   1       34.12       16.44     32.84 o 
  -4  32   1        5.05       -2.58     26.79 o 
  -3  32   1       23.32       16.12     30.70 o 
  -2  32   1       19.99       52.82     28.01 o 
  -1  32   1        1.71        8.67     27.79 o 
   0  32   1       87.13       17.30     29.02 o 
   1  32   1       25.34       62.21     29.39 o 
   2  32   1        3.89       27.02     27.08 o 
   3  32   1      120.08      138.02     32.15 o 
   4  32   1       11.77       13.65     26.20 o 
   5  32   1        0.90        2.54     21.46 o 
  -5  33   1        5.10       13.96     17.14 o 
  -4  33   1        0.50       36.05     22.90 o 
  -3  33   1       34.85       63.06     41.66 o 
  -2  33   1       18.98       32.93     27.50 o 
  -1  33   1      218.07      225.85     28.74 o 
   0  33   1       23.75       52.96     27.37 o 
   1  33   1       14.09       45.65     26.19 o 
   2  33   1        2.14       23.04     24.75 o 
   3  33   1      102.91      137.42     27.05 o 
   4  33   1       38.82       37.24     21.98 o 
   5  33   1      106.65        1.81     27.42 o 
  -4  34   1       15.08       12.86     22.76 o 
  -3  34   1       49.16       38.33     31.13 o 
  -2  34   1       76.43       58.91     35.45 o 
  -1  34   1       10.04       -5.25     23.32 o 
   0  34   1       81.61       99.12     23.42 o 
   1  34   1        7.06       -8.55     21.79 o 
   2  34   1        1.09       38.72     23.22 o 
   3  34   1       19.71       -4.25     20.68 o 
  -2  35   1        5.46       -9.75     19.79 o 
  -1  35   1        5.10        1.89     27.30 o 
   0  35   1       15.55       37.08     26.71 o 
   1  35   1       10.81       21.13     21.85 o 
   2  35   1        4.43        6.43     29.64 o 
 -12   0   2      113.76      143.12     33.00 o 
 -11   0   2       10.18       18.96     33.58 o 
 -10   0   2      168.90      230.50     42.20 o 
  -9   0   2        0.23       15.16     33.47 o 
  -8   0   2      205.99      172.34     29.37 o 
  -7   0   2        5.05       38.61     30.28 o 
  -6   0   2      152.12      111.01     27.87 o 
  -5   0   2      425.53      382.13     35.32 o 
  -4   0   2      218.49      179.46     16.51 o 
  -3   0   2     1039.52      913.29     20.59 o 
  -2   0   2    12708.62    13145.04    195.92 o 
  -1   0   2      296.42      637.91     12.58 o 
   1   0   2     1194.93     1324.97      7.69 o 
   2   0   2   127899.88   130239.02   1016.14 o 
   3   0   2       51.12       39.46     16.10 o 
   4   0   2     2829.42     2854.02     42.06 o 
   5   0   2      553.65      612.46     29.23 o 
   6   0   2       70.05       44.37     18.59 o 
   7   0   2      114.05      131.82     28.37 o 
   8   0   2        1.96       -1.05     27.81 o 
   9   0   2        2.05      -18.39     28.86 o 
  10   0   2      176.90      221.54     33.51 o 
  11   0   2      112.74      133.58     34.32 o 
  12   0   2        7.22       33.96     32.00 o 
 -12   1   2      139.22      130.71     23.37 o 
 -11   1   2       21.88       10.03     23.42 o 
 -10   1   2      969.27     1016.23     38.85 o 
  -9   1   2       21.02        9.23     22.53 o 
  -8   1   2       14.09       60.49     19.42 o 
  -7   1   2        0.39       -6.52     18.85 o 
  -6   1   2      267.91      231.49     22.56 o 
  -5   1   2      228.97      229.58     13.95 o 
  -4   1   2      768.50      655.28     16.67 o 
  -3   1   2     9768.48     8862.94     39.76 o 
  -2   1   2    13259.02    11943.05     47.68 o 
  -1   1   2     3947.42     4004.41     55.66 o 
   0   1   2    58708.67    60857.32    602.99 o 
   1   1   2     1056.53      908.60      6.93 o 
   2   1   2    97980.24    99225.04    659.15 o 
   3   1   2     1921.20     1923.91     18.62 o 
   4   1   2     2137.62     1903.92     24.86 o 
   5   1   2      114.65      169.57     16.89 o 
   6   1   2       10.05      -11.43     14.88 o 
   7   1   2      478.77      560.19     38.93 o 
   8   1   2       60.84       69.33     20.85 o 
   9   1   2       10.12       21.48     20.86 o 
  10   1   2        0.14      -13.16     23.42 o 
  11   1   2      154.39      186.77     25.52 o 
  12   1   2      164.58      128.54     24.10 o 
 -12   2   2        0.07       11.23     16.41 o 
 -11   2   2        3.07      -18.77     22.87 o 
 -10   2   2       65.34       84.65     26.98 o 
  -9   2   2        6.72       12.12     26.01 o 
  -8   2   2       24.37       21.28     17.84 o 
  -7   2   2      121.51      135.56     19.86 o 
  -6   2   2       23.28       24.24     17.75 o 
  -5   2   2      758.62      651.48     19.40 o 
  -4   2   2       53.33       39.01     11.14 o 
  -3   2   2     7529.19     6752.69     96.36 o 
  -2   2   2     1708.16     1377.04     11.73 o 
  -1   2   2     3731.37     2706.23     36.85 o 
   0   2   2     4919.05     5674.55    475.23 o 
   1   2   2    16650.12    16288.81    107.42 o 
   2   2   2     2502.87     2212.78     16.58 o 
   3   2   2      131.45      163.92     11.10 o 
   4   2   2      431.36      355.89     14.46 o 
   5   2   2     1933.89     1889.17     24.26 o 
   6   2   2      264.03      342.17     25.71 o 
   7   2   2      557.33      502.05     35.25 o 
   8   2   2        4.35       -3.14     20.78 o 
   9   2   2       72.48       67.43     23.34 o 
  10   2   2        1.00       -5.40     22.95 o 
  11   2   2        5.56       20.53     23.35 o 
  12   2   2        5.45       11.18     22.24 o 
 -12   3   2        9.21       17.77     20.68 o 
 -11   3   2      200.72      199.15     25.17 o 
 -10   3   2        2.42        1.08     26.06 o 
  -9   3   2       58.50       54.75     23.61 o 
  -8   3   2        5.87       16.55     20.06 o 
  -7   3   2      415.21      415.88     33.54 o 
  -5   3   2      654.26      695.76     19.78 o 
  -4   3   2       51.79       30.73     11.57 o 
  -3   3   2     1446.91     1608.97     13.25 o 
  -2   3   2     2838.31     2058.47     24.86 o 
   0   3   2     1649.46     1389.91     35.49 o 
   1   3   2     1731.88     1418.28     15.57 o 
   2   3   2      214.80      281.30      8.60 o 
   3   3   2     6514.91     7321.92     65.30 o 
   4   3   2        0.46       -0.38     11.38 o 
   5   3   2      832.53      989.45     21.15 o 
   6   3   2     1232.98     1533.02     56.09 o 
   7   3   2       26.93        4.07     40.28 o 
   8   3   2       29.13       22.39     19.54 o 
   9   3   2        0.88       -5.98     22.97 o 
  10   3   2       41.37       30.20     23.26 o 
  11   3   2       16.58       11.42     25.45 o 
  12   3   2        3.30       30.80     22.06 o 
 -12   4   2       30.31       28.19     20.64 o 
 -11   4   2      264.06      285.09     25.99 o 
 -10   4   2       11.46       -9.43     22.40 o 
  -9   4   2       13.20       14.01     21.84 o 
  -8   4   2       21.05       53.21     22.27 o 
  -7   4   2       67.39       95.58     23.25 o 
  -6   4   2      101.69      132.08     20.03 o 
  -5   4   2      102.84      110.26     13.01 o 
  -4   4   2     3033.63     3090.71     35.11 o 
  -3   4   2      537.89      492.98     13.04 o 
  -2   4   2     3856.65     3164.96     32.14 o 
  -1   4   2     2285.04     2497.38     34.17 o 
   0   4   2    11012.02    10507.71     61.83 o 
   1   4   2     4290.68     3428.42     45.26 o 
   2   4   2     4984.35     4587.01     20.89 o 
   3   4   2        5.07       27.01      9.40 o 
   4   4   2     2603.98     2604.75     39.29 o 
   5   4   2        9.89       37.40     15.37 o 
   6   4   2     2982.50     3195.78    171.83 o 
   7   4   2        0.65      -12.94     31.44 o 
   8   4   2      488.86      503.41     24.55 o 
   9   4   2       43.73       51.20     23.19 o 
  10   4   2       75.17      112.91     24.41 o 
  11   4   2       30.37      101.10     31.21 o 
  12   4   2        2.20       -5.20     20.65 o 
 -12   5   2        3.33       -4.46     19.96 o 
 -11   5   2       26.41       40.05     22.08 o 
 -10   5   2      166.13      175.52     24.57 o 
  -9   5   2        0.76       11.47     22.18 o 
  -8   5   2      340.33      341.65     21.33 o 
  -7   5   2        1.22      -11.05     19.93 o 
  -6   5   2      195.90      227.13     19.41 o 
  -5   5   2      207.14      238.99     14.04 o 
  -4   5   2     1922.01     2273.40     38.15 o 
  -3   5   2      113.20      120.44     12.04 o 
  -2   5   2     2430.62     1804.53     26.11 o 
  -1   5   2     2631.28     2271.31     49.66 o 
   0   5   2     5765.98     4032.68     63.38 o 
   1   5   2       58.49       50.77      9.36 o 
   2   5   2     2335.27     2202.71     15.38 o 
   3   5   2      556.11      496.45     12.57 o 
   4   5   2     4711.31     4674.50     45.49 o 
   5   5   2      103.54      147.63     16.26 o 
   6   5   2      386.68      425.15     30.80 o 
   7   5   2       37.37       91.49     31.42 o 
   8   5   2      424.07      402.71     24.44 o 
   9   5   2        1.40        2.04     23.38 o 
  10   5   2       92.13      112.02     24.09 o 
  11   5   2       41.79       98.21     25.01 o 
  12   5   2        0.07       11.21     30.14 o 
 -12   6   2       10.62       24.48     24.78 o 
 -11   6   2       98.47      120.34     24.72 o 
 -10   6   2       48.81       43.25     22.52 o 
  -9   6   2        0.76        7.10     21.14 o 
  -8   6   2       10.50       23.92     20.14 o 
  -7   6   2       73.90      108.22     21.13 o 
  -6   6   2     6223.65     6200.27     85.57 o 
  -5   6   2      212.62      201.15     14.03 o 
  -4   6   2     4499.40     4609.94     61.61 o 
  -3   6   2      112.81      107.54     14.53 o 
  -2   6   2     6290.57     5621.68     42.41 o 
  -1   6   2     5488.11     5959.98    300.26 o 
   0   6   2     2201.71     2404.73     34.13 o 
   1   6   2     1103.37     1044.14     18.05 o 
   2   6   2    63717.00    58483.09    392.93 o 
   3   6   2       39.62       39.62      7.46 o 
   4   6   2      671.45      538.56     15.38 o 
   5   6   2      507.02      530.42     19.16 o 
   6   6   2      571.53      585.30     22.58 o 
   7   6   2       40.77       20.95     18.50 o 
   8   6   2       92.79      122.82     20.82 o 
   9   6   2        4.69        2.47     21.75 o 
  10   6   2      145.42      174.95     24.28 o 
  11   6   2       47.44       81.12     21.50 o 
  12   6   2       49.57       49.78     29.45 o 
 -12   7   2       12.99       27.29     23.98 o 
 -11   7   2       43.75       34.94     21.41 o 
 -10   7   2       35.44       45.77     22.87 o 
  -9   7   2       18.42       12.69     21.02 o 
  -8   7   2       11.80       11.26     19.30 o 
  -7   7   2        0.00        6.89     20.70 o 
  -5   7   2      211.19      192.60     14.69 o 
  -4   7   2      427.72      458.76     14.24 o 
  -3   7   2       16.00        4.43     13.61 o 
  -2   7   2      453.02      367.77     13.07 o 
  -1   7   2     1514.94     1788.51     77.11 o 
   0   7   2     1345.25     1660.85     21.65 o 
   1   7   2     1848.08     1836.48     40.92 o 
   2   7   2     3362.91     3337.14     39.86 o 
   3   7   2      109.45       93.44      7.74 o 
   4   7   2      475.39      401.43     19.29 o 
   5   7   2      168.35      237.94     27.66 o 
   6   7   2      989.62     1148.21     42.52 o 
   7   7   2        3.30       42.79     17.29 o 
   8   7   2       28.39        3.03     18.74 o 
   9   7   2       45.99       34.97     22.47 o 
  10   7   2      140.19      163.77     24.36 o 
  11   7   2        0.02       13.41     19.99 o 
  12   7   2        9.56       29.80     25.50 o 
 -11   8   2      162.61      217.31     34.90 o 
 -10   8   2        6.13       11.59     21.92 o 
  -9   8   2        2.67       25.88     19.65 o 
  -8   8   2        0.00        2.26     18.54 o 
  -7   8   2      510.61      516.94     18.25 o 
  -6   8   2        3.17       66.63     24.59 o 
  -5   8   2        2.03       14.28     11.91 o 
  -4   8   2       95.51      193.23     32.62 o 
  -3   8   2        9.51       32.16     12.11 o 
  -2   8   2        2.73       -1.31      8.99 o 
  -1   8   2       85.75       96.39      7.84 o 
   0   8   2      207.09      160.08      5.92 o 
   1   8   2    13260.63    12563.19    103.20 o 
   2   8   2      487.51      523.82     17.14 o 
   3   8   2      438.26      529.27     13.70 o 
   4   8   2      189.16      119.91     19.50 o 
   5   8   2      109.03      109.16     18.78 o 
   7   8   2        9.23       23.73     16.41 o 
   8   8   2        5.51        2.30     19.79 o 
   9   8   2      316.27      298.16     32.17 o 
  10   8   2       57.41       57.79     25.51 o 
  11   8   2       10.83       18.31     19.74 o 
 -11   9   2        0.08        2.23     29.21 o 
 -10   9   2       33.40       27.27     24.71 o 
  -9   9   2       27.59       31.47     21.16 o 
  -8   9   2        1.89       22.31     18.89 o 
  -7   9   2       85.53      153.73     16.48 o 
  -6   9   2      314.57      414.72     32.68 o 
  -5   9   2     1337.15     1317.96     32.16 o 
  -4   9   2       47.81       66.55     11.77 o 
  -3   9   2      275.03      255.25     14.16 o 
  -2   9   2      911.89      918.62     16.66 o 
  -1   9   2       36.83       16.45      7.67 o 
   0   9   2       90.13      125.16      6.51 o 
   1   9   2     3299.21     3690.19     48.45 o 
   2   9   2       11.79       10.52      7.71 o 
   3   9   2     3247.24     3124.84     27.85 o 
   4   9   2     1058.96     1046.06     46.84 o 
   5   9   2     1981.80     1889.66     35.67 o 
   6   9   2      341.84      409.40     35.47 o 
   7   9   2       65.56       80.74     15.95 o 
   8   9   2       42.90       35.41     19.79 o 
   9   9   2       45.83       43.41     23.89 o 
  10   9   2        0.03       37.62     24.18 o 
  11   9   2      112.33      104.52     26.03 o 
 -11  10   2        1.75      -12.97     28.12 o 
 -10  10   2       49.83       25.95     21.38 o 
  -9  10   2        6.42       17.51     20.61 o 
  -8  10   2      126.15      104.70     18.05 o 
  -7  10   2      115.92      114.70     16.44 o 
  -6  10   2      316.88      363.56     29.60 o 
  -5  10   2     2126.32     1984.57     37.89 o 
  -4  10   2      432.68      482.20     26.44 o 
  -3  10   2       46.70       51.19     11.91 o 
  -2  10   2      688.17      771.81     19.76 o 
  -1  10   2       41.15       50.80      7.00 o 
   0  10   2     1923.28     2125.05     19.81 o 
   1  10   2     1620.25     1681.36     37.53 o 
   2  10   2        1.57        7.94      7.69 o 
   3  10   2      128.43      157.82     12.52 o 
   4  10   2     5558.31     5139.18     78.22 o 
   5  10   2      581.02      460.71     47.74 o 
   6  10   2       31.90       60.20     26.83 o 
   7  10   2       51.94       73.38     17.06 o 
   8  10   2       23.10       15.18     19.36 o 
   9  10   2        9.44       -6.66     23.17 o 
  10  10   2        7.41       47.58     23.64 o 
  11  10   2       49.02       67.89     21.90 o 
 -11  11   2        1.27      -11.87     26.93 o 
 -10  11   2       16.27       19.71     24.77 o 
  -9  11   2        0.04      -20.35     23.97 o 
  -8  11   2      152.47      165.16     20.13 o 
  -7  11   2        0.54       23.58     16.42 o 
  -6  11   2     1006.74     1176.76     40.88 o 
  -5  11   2      507.66      507.89     25.27 o 
  -4  11   2     1070.39     1041.78     28.40 o 
  -3  11   2        9.92        5.15     16.22 o 
  -2  11   2      140.03      186.28     15.57 o 
  -1  11   2       68.29       79.27      9.52 o 
   0  11   2      633.87      656.20     11.27 o 
   1  11   2      177.18      222.60     16.10 o 
   2  11   2      916.21      874.01     14.80 o 
   3  11   2      899.89      823.38     26.45 o 
   4  11   2     2374.12     2447.13     45.46 o 
   5  11   2       34.55       57.29     20.39 o 
   6  11   2       39.82       65.46     23.43 o 
   7  11   2        8.05       31.50     16.41 o 
   8  11   2      247.92      273.06     23.51 o 
   9  11   2       32.69       16.19     21.17 o 
  10  11   2        6.03       17.96     26.82 o 
  11  11   2        1.35      -31.17     33.79 o 
 -11  12   2        0.00       -1.25     24.36 o 
 -10  12   2        3.72       10.21     26.99 o 
  -9  12   2       15.55       22.08     23.98 o 
  -8  12   2       14.05       12.72     19.00 o 
  -7  12   2       18.30       34.04     17.27 o 
  -6  12   2       77.91       72.76     21.69 o 
  -5  12   2       17.93       40.29     19.78 o 
  -4  12   2       64.49       39.83     18.33 o 
  -3  12   2      282.29      234.76     18.61 o 
  -2  12   2     3154.36     3456.81     46.46 o 
  -1  12   2      932.85     1218.40     25.63 o 
   0  12   2      348.12      311.13     16.42 o 
   1  12   2     1437.81     1610.39     40.13 o 
   2  12   2     8041.69     8011.34    194.92 o 
   3  12   2     1108.65     1072.26     32.23 o 
   4  12   2       29.11       34.33     22.55 o 
   5  12   2        0.86       23.05     18.66 o 
   6  12   2        7.54       48.97     47.01 o 
   7  12   2        8.88       20.16     16.49 o 
   8  12   2       18.34       13.44     20.28 o 
   9  12   2        1.95        5.80     22.86 o 
  10  12   2       23.71       32.61     25.94 o 
  11  12   2        4.84       13.68     22.37 o 
 -11  13   2        1.28       -7.93     22.88 o 
 -10  13   2       35.56       34.56     26.83 o 
  -9  13   2        2.62        7.46     20.69 o 
  -8  13   2        0.00       17.80     18.97 o 
  -7  13   2       10.34       18.45     18.43 o 
  -6  13   2       62.53       82.71     18.81 o 
  -5  13   2        0.55       16.81     18.59 o 
  -4  13   2      300.30      337.48     22.31 o 
  -3  13   2    10956.92    11064.78     79.49 o 
  -2  13   2     4054.66     4390.54     50.58 o 
  -1  13   2     4143.55     4299.39     72.77 o 
   0  13   2      203.85      252.21     19.76 o 
   1  13   2     1120.89     1008.92     38.79 o 
   2  13   2       68.87       43.31     21.21 o 
   3  13   2     1791.04     1645.71     45.57 o 
   4  13   2      945.22      877.75     52.71 o 
   5  13   2       24.91       81.08     39.71 o 
   6  13   2        0.05        8.55     17.17 o 
   7  13   2       71.72       66.82     15.40 o 
   8  13   2       83.65       79.50     19.55 o 
   9  13   2       17.23       11.09     23.14 o 
  10  13   2       61.72       54.33     26.29 o 
  11  13   2        9.28       14.92     20.88 o 
 -11  14   2        0.21       18.00     20.34 o 
 -10  14   2       63.03       91.43     31.17 o 
  -9  14   2        9.15        0.23     22.30 o 
  -8  14   2       19.84        5.96     19.52 o 
  -7  14   2        3.68       17.80     17.83 o 
  -5  14   2      606.79      543.30     30.44 o 
  -4  14   2       23.87       18.55     18.16 o 
  -3  14   2      298.97      328.69     18.21 o 
  -2  14   2      923.50      832.49     26.94 o 
  -1  14   2      363.77      370.70     21.41 o 
   0  14   2      464.95      450.72     17.86 o 
   1  14   2     5798.01     6856.27    258.56 o 
   2  14   2      399.40      480.76     25.57 o 
   3  14   2       69.93       55.43     20.96 o 
   4  14   2      322.38      260.87     25.28 o 
   5  14   2      595.53      614.78     38.83 o 
   6  14   2      270.69      283.80     17.65 o 
   7  14   2       16.25       11.82     15.79 o 
   8  14   2        3.94       -2.77     20.92 o 
   9  14   2        2.46        7.38     22.11 o 
  10  14   2        0.07        5.43     23.66 o 
  11  14   2       11.21        4.00     21.04 o 
 -11  15   2        0.63       14.56     19.01 o 
 -10  15   2      106.51      124.41     31.12 o 
  -9  15   2        0.03       12.12     20.09 o 
  -8  15   2        0.91       18.62     18.00 o 
  -7  15   2        3.15       17.17     18.73 o 
  -6  15   2      175.13      256.22     18.03 o 
  -5  15   2      416.97      453.47     29.93 o 
  -4  15   2      172.28      174.98     23.22 o 
  -3  15   2       14.99        6.69     16.40 o 
  -2  15   2      458.23      448.51     26.37 o 
  -1  15   2     3754.83     4041.61    161.56 o 
   0  15   2     5710.89     7011.60    370.86 o 
   1  15   2      199.37      280.65     23.22 o 
   2  15   2     1509.17     1485.45     55.99 o 
   3  15   2      195.25      200.49     24.03 o 
   4  15   2      230.00      201.32     24.86 o 
   5  15   2       31.34       74.34     32.76 o 
   6  15   2       43.95       40.40     16.23 o 
   7  15   2      503.42      607.81     29.50 o 
   8  15   2      242.61      281.53     23.94 o 
   9  15   2        4.82       41.00     22.11 o 
  10  15   2       71.76       73.41     23.09 o 
  11  15   2       14.25       24.21     20.24 o 
 -11  16   2        2.72       -9.87     23.28 o 
 -10  16   2      100.78      127.23     30.38 o 
  -9  16   2       19.29        8.61     19.65 o 
  -8  16   2      196.09      194.05     20.64 o 
  -7  16   2      174.14      145.38     19.01 o 
  -6  16   2     1015.18     1156.37     31.87 o 
  -5  16   2       10.69       16.06     21.81 o 
  -4  16   2     1136.88     1258.07     37.31 o 
  -3  16   2       52.27       44.62     16.08 o 
  -2  16   2     2782.09     2560.30     71.08 o 
  -1  16   2        2.24       57.28     17.60 o 
   0  16   2      735.94      842.96     26.72 o 
   1  16   2      784.23      875.25     25.42 o 
   2  16   2     1427.70     1363.16     31.37 o 
   3  16   2       51.32       72.48     21.05 o 
   4  16   2     3387.00     3469.63     87.16 o 
   5  16   2       81.86      125.24     20.12 o 
   6  16   2      164.84      175.34     17.72 o 
   7  16   2       25.62      421.81     93.23 o 
   8  16   2     1160.24     1219.12     34.42 o 
   9  16   2       43.05       57.58     21.60 o 
  10  16   2        8.14       30.66     23.18 o 
  11  16   2        0.32        6.65     25.42 o 
 -10  17   2       31.85       50.42     27.39 o 
  -9  17   2       19.59       29.36     19.35 o 
  -8  17   2      447.63      411.66     23.08 o 
  -7  17   2      123.51      123.74     19.53 o 
  -6  17   2       19.61       51.80     20.34 o 
  -5  17   2       74.20       72.83     19.00 o 
  -4  17   2      922.95     1120.32     71.71 o 
  -3  17   2      138.20      132.28     20.51 o 
  -2  17   2      625.42      710.25     23.97 o 
  -1  17   2       10.26       23.20     15.04 o 
   0  17   2      934.66     1338.94     33.93 o 
   1  17   2      836.76      881.52     26.50 o 
   2  17   2      331.55      393.22     22.59 o 
   3  17   2      123.67       96.21     21.64 o 
   4  17   2        6.00       30.66     24.41 o 
   5  17   2        1.26        0.98     18.61 o 
   6  17   2       42.02       67.19     17.31 o 
   7  17   2      939.52     1059.66     29.29 o 
   8  17   2      536.80      706.04     67.10 o 
   9  17   2        0.67       30.21     24.12 o 
  10  17   2       47.84       45.54     22.03 o 
 -10  18   2        6.52       -0.71     25.71 o 
  -9  18   2        1.71        2.40     19.03 o 
  -8  18   2        0.01       18.47     19.25 o 
  -7  18   2       57.05       45.18     19.29 o 
  -6  18   2      127.87      185.08     21.52 o 
  -5  18   2     1224.30     1418.05     33.18 o 
  -4  18   2        4.88       20.05     18.83 o 
  -3  18   2      168.76      187.58     43.75 o 
  -2  18   2       40.81       38.34     20.93 o 
  -1  18   2      364.08      458.54     42.98 o 
   0  18   2        0.19        8.59     18.09 o 
   1  18   2      109.12      180.38     24.04 o 
   2  18   2      515.67      498.84     24.05 o 
   3  18   2      285.52      354.78     27.15 o 
   4  18   2       96.53       95.41     23.59 o 
   5  18   2       94.31       90.74     18.63 o 
   6  18   2       65.32      131.65     22.02 o 
   7  18   2      374.81      382.33     21.92 o 
   8  18   2       36.22       65.98     23.50 o 
   9  18   2        5.42       16.10     20.01 o 
  10  18   2        0.02       -3.61     19.58 o 
 -10  19   2        1.66       -9.09     22.79 o 
  -9  19   2       40.84       28.50     20.17 o 
  -8  19   2       14.66       41.94     19.05 o 
  -7  19   2       17.39       27.79     18.50 o 
  -6  19   2        8.82      248.66     60.53 o 
  -5  19   2      141.99      187.07     20.35 o 
  -4  19   2      411.92      504.81     22.28 o 
  -3  19   2     1439.51     1550.85     55.69 o 
  -2  19   2        7.08       19.05     26.53 o 
  -1  19   2        4.39       47.87     20.73 o 
   0  19   2      106.53       95.94     27.69 o 
   1  19   2      442.47      542.36     26.50 o 
   2  19   2        0.65       12.45     20.09 o 
   3  19   2      150.24      136.98     22.00 o 
   4  19   2        5.92       25.82     21.59 o 
   5  19   2     1681.53     1570.32     30.35 o 
   6  19   2        0.79      189.92     37.26 o 
   7  19   2        2.14       44.56     18.30 o 
   8  19   2       13.56       13.29     20.45 o 
   9  19   2      132.46       98.43     20.82 o 
  10  19   2        9.45        0.05     22.30 o 
 -10  20   2        6.56        3.83     19.37 o 
  -9  20   2       20.19       19.70     18.91 o 
  -8  20   2       11.64       14.07     18.13 o 
  -7  20   2      280.38      338.89     21.43 o 
  -6  20   2     1251.85     1229.17     30.83 o 
  -5  20   2     1152.75     1026.78     33.76 o 
  -4  20   2     1352.40     1660.59     88.86 o 
  -3  20   2       45.16       66.77     20.97 o 
  -2  20   2      158.81      161.97     32.06 o 
  -1  20   2      794.61     1043.45    135.88 o 
   0  20   2      167.45      240.64     29.79 o 
   1  20   2      184.12      276.24     36.06 o 
   2  20   2      807.61      835.47     32.30 o 
   3  20   2        0.37       38.76     18.08 o 
   4  20   2      191.85      183.11     23.35 o 
   5  20   2      208.50      248.75     21.64 o 
   6  20   2     1762.68     1698.08     31.00 o 
   7  20   2      521.47      489.74     25.36 o 
   8  20   2      114.18       88.13     20.82 o 
   9  20   2       12.64       20.08     18.56 o 
  10  20   2        0.80      -24.08     30.69 o 
 -10  21   2        8.32        1.32     21.95 o 
  -9  21   2        7.91       28.21     20.38 o 
  -8  21   2      123.47       93.36     19.56 o 
  -7  21   2       57.57       88.63     19.08 o 
  -6  21   2      209.48      230.25     24.40 o 
  -5  21   2       10.70      109.35     32.12 o 
  -4  21   2     5032.04     4859.89     56.43 o 
  -3  21   2      918.72     1025.01     26.70 o 
  -2  21   2      186.62      156.73     23.22 o 
  -1  21   2      201.82      243.92     47.80 o 
   0  21   2      330.59      439.17     57.53 o 
   1  21   2        0.02      139.07     54.66 o 
   2  21   2      293.05      329.60     34.85 o 
   3  21   2      164.53      207.31     20.11 o 
   4  21   2      164.19      188.05     23.70 o 
   5  21   2       19.97       56.86     18.90 o 
   6  21   2      198.54      272.30     19.24 o 
   7  21   2      103.59      123.84     20.32 o 
   8  21   2      552.94      545.27     25.13 o 
   9  21   2       17.45       44.94     20.05 o 
  10  21   2       43.06       36.07     23.04 o 
  -9  22   2        0.19       16.29     21.80 o 
  -8  22   2       49.82       19.75     20.23 o 
  -7  22   2       52.33       72.68     18.10 o 
  -6  22   2     2658.16     2769.56     44.82 o 
  -5  22   2      710.15      748.52     41.63 o 
  -4  22   2      626.43      824.82     30.42 o 
  -3  22   2      205.01      212.67     20.13 o 
  -2  22   2       16.60        4.27     24.43 o 
  -1  22   2       14.60       43.75     33.95 o 
   0  22   2      241.81      234.70     40.43 o 
   1  22   2       54.72       76.40     35.53 o 
   2  22   2        2.51       -3.64     30.83 o 
   3  22   2      403.63      422.26     36.87 o 
   4  22   2     1549.11     1520.69     34.94 o 
   5  22   2       31.75       58.77     22.12 o 
   6  22   2      812.12      862.93     27.54 o 
   7  22   2       47.75       54.89     19.15 o 
   8  22   2      343.13      359.24     22.34 o 
   9  22   2        9.95       39.15     27.77 o 
  -9  23   2       34.07       20.08     17.24 o 
  -8  23   2       90.36       99.04     20.70 o 
  -7  23   2       92.93       67.29     19.98 o 
  -6  23   2        0.60       23.41     21.36 o 
  -5  23   2      478.97      456.45     32.47 o 
  -4  23   2      148.10      142.91     20.17 o 
  -3  23   2      184.52      132.97     21.35 o 
  -2  23   2      914.97      925.67     36.49 o 
  -1  23   2      169.73      126.44     30.73 o 
   0  23   2      132.74      121.11     41.63 o 
   1  23   2      368.94      512.98     91.79 o 
   2  23   2     1279.18     1438.85     47.34 o 
   3  23   2      340.36      381.02     32.10 o 
   4  23   2        7.57       13.65     22.34 o 
   5  23   2      779.42      813.05     28.01 o 
   6  23   2       55.07       57.88     21.30 o 
   7  23   2      147.57      184.40     19.95 o 
   8  23   2        0.59       72.32     35.88 o 
   9  23   2       46.50       89.29     25.11 o 
  -9  24   2        3.62        0.74     19.97 o 
  -8  24   2        2.19        2.14     22.97 o 
  -7  24   2        7.93       21.20     18.24 o 
  -6  24   2       85.78       75.62     21.78 o 
  -5  24   2      178.90      153.40     22.56 o 
  -4  24   2      378.37      413.52     24.86 o 
  -3  24   2      271.62      269.56     22.41 o 
  -2  24   2      144.14      151.99     27.31 o 
  -1  24   2      325.96      303.93     30.70 o 
   0  24   2      117.84      104.81     44.10 o 
   1  24   2       77.93       78.78     36.43 o 
   2  24   2        8.52      -25.37     35.49 o 
   3  24   2      254.18      231.31     29.98 o 
   4  24   2      315.08      301.24     28.74 o 
   5  24   2       33.63       27.62     22.28 o 
   6  24   2       77.69      123.92     27.04 o 
   7  24   2       80.23      111.97     23.16 o 
   8  24   2       50.72       25.41     24.53 o 
   9  24   2       56.88       54.16     21.68 o 
  -8  25   2       39.72       44.50     28.29 o 
  -7  25   2       20.99       16.72     22.47 o 
  -6  25   2        1.47       28.22     20.46 o 
  -5  25   2       43.54       41.26     22.29 o 
  -4  25   2       57.15       35.54     23.21 o 
  -3  25   2      954.68      906.29     32.31 o 
  -2  25   2        0.16       -7.88     28.70 o 
  -1  25   2       14.41        9.02     29.34 o 
   0  25   2       88.02       41.35     35.79 o 
   1  25   2      293.79      335.54     68.68 o 
   2  25   2        6.23       -6.68     35.22 o 
   3  25   2      922.39      761.50     52.16 o 
   4  25   2       97.54       58.75     25.37 o 
   5  25   2       83.62      146.88     27.91 o 
   6  25   2        0.25       -2.50     25.78 o 
   7  25   2        0.15       24.78     20.65 o 
   8  25   2        0.01       11.11     27.88 o 
  -8  26   2        2.61        0.71     24.19 o 
  -7  26   2      128.65       96.18     24.38 o 
  -6  26   2       93.44      137.66     22.20 o 
  -5  26   2       94.65      138.07     22.72 o 
  -4  26   2       75.47       76.46     22.52 o 
  -3  26   2       69.32       35.84     21.54 o 
  -2  26   2       22.68       21.58     28.67 o 
  -1  26   2      353.52      314.09     31.10 o 
   0  26   2      200.77      212.09     48.82 o 
   1  26   2      103.18       75.64     35.82 o 
   2  26   2     2203.71     2052.19     74.80 o 
   3  26   2        3.35       10.94     27.65 o 
   4  26   2       13.81       38.61     24.25 o 
   5  26   2       94.85      117.41     25.96 o 
   6  26   2        0.15       11.63     23.94 o 
   7  26   2       29.07       16.00     21.26 o 
   8  26   2       36.66       53.92     25.09 o 
  -8  27   2        3.86        1.95     19.39 o 
  -7  27   2       15.39       24.94     21.68 o 
  -6  27   2      199.12      205.77     23.56 o 
  -5  27   2       65.30       46.08     22.69 o 
  -4  27   2      239.65      269.74     26.68 o 
  -3  27   2        0.00       33.87     23.29 o 
  -2  27   2      444.47      399.64     50.21 o 
  -1  27   2       40.04       34.93     27.81 o 
   0  27   2     1857.41     1872.00    214.55 o 
   1  27   2      443.22      352.84     43.97 o 
   2  27   2        1.38       15.71     36.52 o 
   3  27   2        3.44       51.80     24.30 o 
   4  27   2       40.14       37.09     24.88 o 
   5  27   2        0.00       39.35     23.68 o 
   6  27   2      141.38      141.50     23.91 o 
   7  27   2        1.70      -14.26     18.79 o 
   8  27   2      271.07      202.80     80.68 o 
  -7  28   2        0.01      -17.98     25.25 o 
  -6  28   2      246.67      296.38     26.31 o 
  -5  28   2        0.03       19.63     18.93 o 
  -4  28   2       43.62       46.51     26.89 o 
  -3  28   2        7.22       11.31     34.59 o 
  -2  28   2        2.57       19.11     27.46 o 
  -1  28   2      124.57      130.98     28.76 o 
   0  28   2        4.35       31.65     34.91 o 
   1  28   2      323.67      288.20     62.87 o 
   2  28   2      121.65      161.32     24.93 o 
   3  28   2       32.30       54.45     23.47 o 
   4  28   2       13.26        5.06     23.30 o 
   5  28   2        6.40        8.63     21.47 o 
   6  28   2        6.94       22.41     21.64 o 
   7  28   2       16.85       28.59     25.84 o 
  -7  29   2      107.91      111.00     50.06 o 
  -6  29   2       26.49       19.78     27.18 o 
  -5  29   2       29.64       35.42     20.78 o 
  -4  29   2       61.76       72.14     21.77 o 
  -3  29   2       57.60       92.60     34.48 o 
  -2  29   2       50.82      108.92     34.18 o 
  -1  29   2      664.63      668.86     37.49 o 
   0  29   2      107.88      146.63     37.07 o 
   1  29   2       75.62       82.79     34.81 o 
   2  29   2       24.39       44.94     27.28 o 
   3  29   2       11.30       -5.69     22.60 o 
   4  29   2       13.64       -0.47     21.77 o 
   5  29   2        4.12       -3.81     20.71 o 
   6  29   2       51.04       82.07     20.02 o 
   7  29   2       11.63       16.11     20.95 o 
  -7  30   2       10.08       46.63     19.52 o 
  -6  30   2        7.03        6.01     25.25 o 
  -5  30   2        0.85       22.72     22.83 o 
  -4  30   2       32.55       46.88     25.27 o 
  -3  30   2       55.72       31.15     35.40 o 
  -2  30   2       75.31       90.83     33.53 o 
  -1  30   2      507.36      422.68     41.98 o 
   0  30   2        4.70        2.95     33.07 o 
   1  30   2       27.96       58.15     45.16 o 
   2  30   2       23.35       53.90     32.31 o 
   3  30   2      143.87      127.93     21.98 o 
   4  30   2       51.58       72.50     21.86 o 
   5  30   2      256.60      309.65     21.72 o 
   6  30   2        4.33       17.32     19.04 o 
  -6  31   2        0.00      -17.93     20.79 o 
  -5  31   2       13.45        8.85     36.59 o 
  -4  31   2        5.99       17.12     23.38 o 
  -3  31   2      112.22       97.42     25.80 o 
  -2  31   2       20.34       75.92     31.15 o 
  -1  31   2       39.93       38.74     32.27 o 
   0  31   2       58.05       51.66     30.32 o 
   1  31   2      522.36      599.35     41.53 o 
   2  31   2        1.19       14.23     31.19 o 
   3  31   2        0.75       14.82     24.90 o 
   4  31   2       33.00       88.98     20.24 o 
   5  31   2       13.44       29.32     20.79 o 
   6  31   2        4.54       18.95     19.09 o 
  -5  32   2       71.76      101.66     33.11 o 
  -4  32   2       59.08       54.44     26.66 o 
  -3  32   2        1.80       33.33     29.10 o 
  -2  32   2       48.04      131.94     44.82 o 
  -1  32   2        3.23        7.71     28.09 o 
   0  32   2       50.38       71.36     29.05 o 
   1  32   2        6.28       12.85     27.66 o 
   2  32   2      119.94      116.15     29.90 o 
   3  32   2       23.16       34.57     28.74 o 
   4  32   2        0.02        6.74     20.54 o 
   5  32   2        0.14       -0.55     20.49 o 
  -5  33   2        0.00       -5.74     17.13 o 
  -4  33   2      316.18      332.57     39.23 o 
  -3  33   2        4.64        9.12     26.25 o 
  -2  33   2       33.79       56.26     27.63 o 
  -1  33   2        7.57       35.31     26.92 o 
   0  33   2      105.27      162.05     28.16 o 
   1  33   2        1.56       15.14     25.38 o 
   2  33   2      164.11      196.75     43.97 o 
   3  33   2       81.18       96.43     26.14 o 
   4  33   2      158.94      152.75     24.10 o 
   5  33   2       29.84       -1.59     25.40 o 
  -4  34   2        2.26       15.98     23.45 o 
  -3  34   2       51.22       94.52     30.95 o 
  -2  34   2        0.05       19.96     36.79 o 
  -1  34   2       15.11       21.77     34.50 o 
   0  34   2       30.62       53.56     34.86 o 
   1  34   2        0.01        3.49     36.76 o 
   2  34   2       29.98       36.13     23.90 o 
   3  34   2        1.83        8.66     21.64 o 
   4  34   2       97.17      122.03     28.71 o 
  -3  35   2      205.10      249.32     25.59 o 
  -2  35   2       89.76      142.10     29.41 o 
  -1  35   2        0.43      -13.94     21.14 o 
   0  35   2        0.13        2.51     26.69 o 
   1  35   2       17.87       44.64     34.04 o 
   2  35   2        2.25       18.01     29.87 o 
   1  36   2        5.10      -26.52     26.52 o 
 -12   1   3       20.82        7.17     29.82 o 
 -11   1   3       18.11        8.15     22.48 o 
 -10   1   3      371.25      441.33     33.46 o 
  -9   1   3       59.98       59.89     25.53 o 
  -8   1   3       12.32       28.37     19.39 o 
  -7   1   3       19.07       28.56     22.28 o 
  -6   1   3       64.82      121.92     20.07 o 
  -5   1   3      387.49      324.30     16.56 o 
  -4   1   3      133.69      149.85     10.60 o 
  -3   1   3     9285.50     9056.50     57.69 o 
  -2   1   3     5636.88     4446.39     49.58 o 
  -1   1   3      359.49      587.92      7.62 o 
   0   1   3     1107.54     1495.02     15.33 o 
   1   1   3       18.38       19.40      3.86 o 
   2   1   3    31544.00    28679.18    133.92 o 
   3   1   3      103.63       75.43      8.60 o 
   4   1   3      593.58      511.38     13.83 o 
   5   1   3      297.28      221.63     15.41 o 
   6   1   3      551.00      551.62     34.41 o 
   7   1   3       23.87       16.87     23.35 o 
   8   1   3        8.32       23.18     20.99 o 
   9   1   3      125.88       90.40     22.05 o 
  10   1   3      118.70       84.38     23.72 o 
  11   1   3       12.41        0.57     33.54 o 
  12   1   3       39.71       47.26     22.79 o 
 -12   2   3       64.04       49.63     24.01 o 
 -11   2   3       11.10       -5.47     22.53 o 
 -10   2   3       91.86      138.93     27.97 o 
  -9   2   3        0.06       16.02     23.06 o 
  -8   2   3       35.14       12.22     19.25 o 
  -7   2   3       74.73       51.29     22.33 o 
  -6   2   3      136.97      140.53     17.82 o 
  -5   2   3        9.16       22.24     12.15 o 
  -4   2   3     6967.50     7195.63     37.46 o 
  -3   2   3     2113.50     2274.19     28.36 o 
  -2   2   3      648.06      464.24     17.92 o 
  -1   2   3      592.98      676.24     14.38 o 
   0   2   3    21033.90    20498.51     64.31 o 
   1   2   3     2283.79     2404.82     34.29 o 
   2   2   3    14798.61    14884.43     54.42 o 
   3   2   3      451.65      560.71     12.19 o 
   4   2   3     1452.28     1426.68     18.40 o 
   5   2   3       34.08       41.32     13.71 o 
   6   2   3        0.15       31.99     20.20 o 
   7   2   3      135.13      112.52     65.53 o 
   8   2   3       58.49       53.30     22.45 o 
   9   2   3       45.10       29.07     23.04 o 
  10   2   3       24.61       15.90     22.90 o 
  11   2   3        1.46       26.24     33.55 o 
  12   2   3      103.87      136.40     22.63 o 
 -12   3   3       19.84       29.44     28.45 o 
 -11   3   3       17.85       26.84     21.87 o 
 -10   3   3      532.76      601.95     34.11 o 
  -9   3   3        0.00        8.07     20.99 o 
  -8   3   3      317.17      269.06     21.61 o 
  -7   3   3       11.35       13.30     20.68 o 
  -6   3   3     1069.23     1026.32     41.25 o 
  -5   3   3        9.52       35.49     12.43 o 
  -4   3   3       45.50       15.99     10.17 o 
  -3   3   3      459.68      514.66     11.75 o 
  -2   3   3     2374.84     1462.61     11.99 o 
  -1   3   3       13.82       11.05      5.89 o 
   0   3   3     5991.07     4639.14     24.45 o 
   1   3   3     1139.80      796.92     11.50 o 
   2   3   3    57100.48    55396.29    116.71 o 
   3   3   3       42.20       46.12      9.31 o 
   4   3   3        0.04        8.09     10.76 o 
   5   3   3      174.18      214.99     18.73 o 
   6   3   3      860.30      919.67     28.59 o 
   7   3   3      388.39      379.26     33.88 o 
   8   3   3      247.04      284.30     23.71 o 
   9   3   3       37.65       16.02     22.98 o 
  10   3   3       34.31       18.30     23.82 o 
  11   3   3        0.45        0.77     32.90 o 
  12   3   3      150.87      102.28     23.21 o 
 -12   4   3        1.03       35.75     28.29 o 
 -11   4   3       11.39        3.28     22.23 o 
 -10   4   3       50.90       65.49     26.32 o 
  -9   4   3       39.04       42.38     21.53 o 
  -8   4   3      391.86      378.45     23.67 o 
  -7   4   3      152.73      193.97     25.63 o 
  -6   4   3      262.34      347.73     25.93 o 
  -5   4   3      109.78      124.19     13.35 o 
  -4   4   3     7639.31     7506.91     55.91 o 
  -3   4   3     1274.15     1327.26     22.98 o 
  -2   4   3     4218.63     3920.70     38.10 o 
  -1   4   3     5443.35     6598.81     66.03 o 
   0   4   3      705.20      995.16     47.03 o 
   1   4   3    16131.66    16730.53    115.86 o 
   2   4   3    35682.55    31945.18    130.53 o 
   3   4   3    11878.67    11099.97     61.94 o 
   4   4   3      289.02      276.19     13.06 o 
   5   4   3      204.49      276.73     17.80 o 
   6   4   3     1165.76     1228.10     36.34 o 
   7   4   3        2.65       29.64     27.30 o 
   8   4   3      112.49      135.96     21.26 o 
   9   4   3        2.96       -7.57     23.67 o 
  10   4   3        2.90       -0.13     23.07 o 
  11   4   3      124.26      163.93     34.87 o 
  12   4   3       28.46        3.84     19.93 o 
 -12   5   3        6.13       75.75     29.62 o 
 -11   5   3       37.83       38.07     21.77 o 
 -10   5   3        3.26       41.69     25.47 o 
  -9   5   3       78.03       59.97     21.31 o 
  -8   5   3       47.60       43.25     19.81 o 
  -7   5   3        1.83       20.56     19.91 o 
  -6   5   3       61.46      135.52     21.04 o 
  -5   5   3       31.41        3.13     14.59 o 
  -4   5   3      133.36      167.39     13.36 o 
  -3   5   3     3117.66     2522.57     50.29 o 
  -2   5   3      127.21      134.26      8.70 o 
  -1   5   3     7229.26     7200.44    117.12 o 
   0   5   3      952.84      741.93     14.20 o 
   1   5   3    10107.41     9624.19    372.56 o 
   2   5   3     1713.69     1568.05     14.79 o 
   3   5   3      367.92      301.18     13.45 o 
   4   5   3        6.93       19.18      9.86 o 
   5   5   3       13.79        9.28     17.69 o 
   6   5   3      164.10      202.58     22.43 o 
   7   5   3       80.30       67.68     20.44 o 
   8   5   3        5.93       -3.04     20.72 o 
   9   5   3        3.43       -7.32     23.97 o 
  10   5   3        0.33      -14.93     23.06 o 
  11   5   3       52.06       43.59     21.06 o 
  12   5   3        5.61       10.13     29.87 o 
 -12   6   3        1.11       36.19     25.80 o 
 -11   6   3      330.29      394.69     25.15 o 
 -10   6   3       50.19       63.01     25.64 o 
  -9   6   3       27.42       12.31     19.69 o 
  -8   6   3        0.04       18.54     18.41 o 
  -7   6   3       24.55       63.85     21.49 o 
  -6   6   3      166.47      142.74     18.80 o 
  -5   6   3       75.55       80.37     15.16 o 
  -4   6   3      219.70      255.76     13.53 o 
  -3   6   3     1476.92     1759.49     30.08 o 
  -2   6   3     1077.34      914.25     11.72 o 
  -1   6   3    95269.21    97707.99   2817.20 o 
   0   6   3     1212.53     1252.62     36.82 o 
   1   6   3     2335.23     2216.25     36.06 o 
   2   6   3     3598.97     2819.72     24.08 o 
   3   6   3     3041.20     2515.95     24.78 o 
   4   6   3      242.29      237.12     17.47 o 
   5   6   3        0.26        6.64     15.13 o 
   6   6   3     1402.22     1450.17     36.52 o 
   7   6   3      164.42      165.18     18.25 o 
   8   6   3       50.80       19.24     18.64 o 
   9   6   3        6.24       -8.37     21.91 o 
  10   6   3       11.61       13.55     22.91 o 
  11   6   3        3.41       14.51     19.80 o 
  12   6   3        0.79      -28.85     28.85 o 
 -12   7   3       16.73       39.31     24.00 o 
 -11   7   3       21.45       11.94     24.22 o 
 -10   7   3       42.17       24.89     24.43 o 
  -9   7   3        2.58        8.95     18.83 o 
  -8   7   3        0.72       14.70     18.56 o 
  -7   7   3       27.14       32.99     17.88 o 
  -6   7   3     1517.83     1717.13     51.86 o 
  -5   7   3       19.02       17.35     14.89 o 
  -4   7   3     4474.78     4211.73     48.56 o 
  -3   7   3     1741.98     1726.10     37.85 o 
  -2   7   3     4438.73     4158.14     42.58 o 
  -1   7   3     3603.65     3542.94    108.26 o 
   0   7   3       35.85       24.12      6.06 o 
   1   7   3     2964.27     2804.36     56.79 o 
   2   7   3       22.06       15.62     18.47 o 
   3   7   3      245.44      258.91     13.62 o 
   4   7   3     1034.61     1217.17     38.15 o 
   5   7   3       14.03        3.14     14.62 o 
   6   7   3        0.78       60.53     30.60 o 
   7   7   3        7.95       12.95     15.85 o 
   8   7   3       18.47       36.45     19.60 o 
   9   7   3       25.85        8.08     24.94 o 
  10   7   3        6.41       22.89     26.10 o 
  11   7   3        1.12       23.84     19.47 o 
  12   7   3       58.18       43.36     26.88 o 
 -11   8   3        3.76       -9.50     20.45 o 
 -10   8   3        3.67       18.61     25.06 o 
  -9   8   3        6.82       11.03     19.42 o 
  -8   8   3        9.42        2.47     18.71 o 
  -7   8   3       11.49       31.57     16.25 o 
  -6   8   3      379.34      415.52     32.47 o 
  -5   8   3       12.30       10.46     14.20 o 
  -4   8   3     3815.18     4076.78     48.58 o 
  -3   8   3       38.07       56.56     14.83 o 
  -2   8   3      314.83      230.18     11.57 o 
  -1   8   3       24.11       16.25      7.14 o 
   0   8   3      116.47      112.56      6.92 o 
   1   8   3     2358.60     2466.60     30.34 o 
   2   8   3       67.87       43.87     18.97 o 
   3   8   3      340.11      397.70     14.77 o 
   4   8   3      344.51      303.80     20.89 o 
   5   8   3      293.55      264.31     19.23 o 
   6   8   3     2423.63     2432.87     37.56 o 
   7   8   3      464.41      462.61     19.56 o 
   8   8   3     1075.26     1065.94     33.12 o 
   9   8   3       13.80        9.54     24.40 o 
  10   8   3        1.71       33.65     23.56 o 
  11   8   3        1.01       21.89     19.26 o 
 -11   9   3       24.93       56.82     30.03 o 
 -10   9   3       13.02       32.69     27.70 o 
  -9   9   3       23.33       41.71     21.25 o 
  -8   9   3       12.02       34.09     18.60 o 
  -7   9   3      304.38      357.68     22.68 o 
  -6   9   3      472.58      484.34     30.84 o 
  -5   9   3      412.75      464.16     35.69 o 
  -4   9   3     9391.82     8991.08    110.60 o 
  -3   9   3     1164.31     1373.38     38.71 o 
  -2   9   3       15.87       19.85      9.15 o 
  -1   9   3       91.50      135.64      8.21 o 
   0   9   3      499.96      500.09      9.06 o 
   1   9   3     5819.56     5573.00     59.35 o 
   2   9   3       14.42       22.32     11.91 o 
   3   9   3     2140.97     2144.57     27.11 o 
   4   9   3     1553.95     1436.63     36.87 o 
   5   9   3      183.18      179.83     17.70 o 
   6   9   3      131.70      123.45     18.02 o 
   7   9   3      123.53      130.38     16.23 o 
   8   9   3        9.46        8.25     19.29 o 
   9   9   3       85.45       79.35     25.34 o 
  10   9   3       89.70       98.77     23.92 o 
  11   9   3       38.30       37.65     21.83 o 
 -11  10   3        7.11       12.92     28.45 o 
 -10  10   3        0.52       13.17     26.47 o 
  -9  10   3       37.49       54.29     21.05 o 
  -8  10   3       26.65        4.10     18.52 o 
  -7  10   3      107.57      126.72     17.82 o 
  -6  10   3      333.98      366.91     29.59 o 
  -5  10   3       33.82       60.63     18.54 o 
  -4  10   3     2035.02     2375.94     45.31 o 
  -3  10   3      876.95      639.88     21.57 o 
  -2  10   3      742.88      742.85     15.43 o 
  -1  10   3     1242.47     1225.24     42.72 o 
   0  10   3       62.87       74.27      6.64 o 
   1  10   3     1184.64     1066.67     37.51 o 
   2  10   3     3091.90     3246.60     40.98 o 
   3  10   3     3274.13     3267.48     61.08 o 
   4  10   3       97.50      103.40     23.13 o 
   5  10   3      395.87      363.64     26.36 o 
   6  10   3      359.21      384.46     28.42 o 
   7  10   3       44.32       20.97     15.54 o 
   8  10   3       29.69       46.73     19.49 o 
   9  10   3       39.92       64.66     24.38 o 
  10  10   3      123.61      122.47     23.74 o 
  11  10   3        4.94      -12.68     19.92 o 
 -11  11   3       17.51       14.62     24.33 o 
 -10  11   3       34.18       68.87     30.23 o 
  -9  11   3       15.39       23.47     20.98 o 
  -8  11   3        0.02       -5.52     17.14 o 
  -7  11   3      174.59      143.34     17.48 o 
  -6  11   3       80.54       84.95     25.30 o 
  -5  11   3      507.64      376.70     23.91 o 
  -4  11   3       18.60       39.25     17.94 o 
  -3  11   3     2354.39     2341.98     38.10 o 
  -2  11   3        4.83       27.40      9.72 o 
  -1  11   3     6512.66     6278.57    119.48 o 
   0  11   3      779.22      947.19     16.97 o 
   1  11   3    20076.34    20910.72    122.66 o 
   2  11   3      648.60      636.77     17.58 o 
   3  11   3     4530.74     4133.37     57.13 o 
   4  11   3      489.39      468.99     34.63 o 
   5  11   3        0.79       19.88     24.11 o 
   6  11   3       58.19       59.63     30.49 o 
   7  11   3       26.96       29.07     15.95 o 
   8  11   3       17.92        0.27     19.86 o 
   9  11   3        7.29       24.23     23.54 o 
  10  11   3       19.21       40.20     27.10 o 
  11  11   3       10.35      -15.34     19.73 o 
 -11  12   3       11.54        1.55     28.51 o 
 -10  12   3        0.06       23.21     33.67 o 
  -9  12   3        8.22       -6.08     22.95 o 
  -8  12   3       22.62       30.73     18.64 o 
  -7  12   3       62.76       74.41     18.44 o 
  -6  12   3       65.05      122.04     25.81 o 
  -5  12   3      106.35       89.43     20.49 o 
  -4  12   3      296.62      306.65     20.49 o 
  -3  12   3     7348.23     7708.71     65.40 o 
  -2  12   3     2037.69     2092.21     42.85 o 
  -1  12   3     8660.76    10394.80    310.60 o 
   0  12   3      802.14     1030.51     25.05 o 
   1  12   3      934.64      961.46     39.53 o 
   2  12   3      393.12      426.97     16.25 o 
   3  12   3      138.58       78.35     21.99 o 
   4  12   3      476.33      404.00     27.84 o 
   5  12   3      189.82      227.89     36.89 o 
   6  12   3      107.53      112.13     18.68 o 
   7  12   3       17.77        8.44     16.50 o 
   8  12   3       65.14       32.73     18.78 o 
   9  12   3        0.09       -8.58     25.17 o 
  10  12   3        0.73      -11.92     25.23 o 
  11  12   3        2.61       25.38     18.36 o 
 -11  13   3        5.73       -2.31     21.16 o 
 -10  13   3      301.07      325.18     37.92 o 
  -9  13   3       46.32       59.57     24.03 o 
  -8  13   3       18.75       31.45     18.37 o 
  -7  13   3       12.07       20.59     17.58 o 
  -6  13   3        9.72        6.36     19.94 o 
  -5  13   3      484.96      454.91     26.01 o 
  -4  13   3       25.15       14.37     17.09 o 
  -3  13   3      133.34      132.88     20.31 o 
  -2  13   3     2106.39     1553.56     38.53 o 
  -1  13   3        5.53       20.28     14.06 o 
   0  13   3       35.31        9.20     11.45 o 
   1  13   3     4361.23     4256.83     61.14 o 
   2  13   3     9673.28    11069.15     65.40 o 
   3  13   3       51.89       84.49     21.65 o 
   4  13   3     2225.75     1933.53     44.24 o 
   5  13   3       31.61       54.02     40.62 o 
   6  13   3       63.74       45.90     17.85 o 
   7  13   3        0.52        1.06     15.15 o 
   8  13   3       52.85       32.83     20.99 o 
   9  13   3       27.20       26.51     21.65 o 
  10  13   3       27.49       24.58     24.73 o 
  11  13   3        7.26        4.40     20.75 o 
 -11  14   3        0.14       50.59     19.97 o 
 -10  14   3       94.98       86.59     25.26 o 
  -9  14   3        4.54       18.06     20.88 o 
  -8  14   3        7.87       10.10     17.59 o 
  -7  14   3       35.84       33.43     17.15 o 
  -6  14   3      880.34      873.38     24.79 o 
  -5  14   3       29.95       16.92     20.98 o 
  -4  14   3     2540.54     2678.61     51.59 o 
  -3  14   3      175.21      207.53     23.78 o 
  -2  14   3       40.53       13.72     14.10 o 
  -1  14   3      885.09      907.62     35.92 o 
   0  14   3     1914.21     2714.54     64.73 o 
   1  14   3     2260.05     2671.82     42.31 o 
   2  14   3      454.02      525.14     26.32 o 
   3  14   3       13.34       10.47     19.52 o 
   4  14   3      293.59      274.08     25.40 o 
   5  14   3        3.73       25.50     40.38 o 
   6  14   3      141.32       95.04     22.09 o 
   7  14   3       28.63        6.86     16.51 o 
   8  14   3        0.85       21.54     21.31 o 
   9  14   3       29.97       43.54     22.14 o 
  10  14   3        0.92      -16.00     35.34 o 
  11  14   3        3.06       -1.14     21.14 o 
 -11  15   3        3.13       10.96     18.52 o 
 -10  15   3       47.89       44.05     30.68 o 
  -9  15   3       71.32       84.40     23.60 o 
  -8  15   3      159.30      174.94     19.14 o 
  -7  15   3        8.12        5.69     17.38 o 
  -6  15   3      530.20      445.29     23.29 o 
  -5  15   3      425.41      446.02     32.86 o 
  -4  15   3      319.97      357.49     22.50 o 
  -3  15   3       26.44       13.28     16.26 o 
  -2  15   3       10.01       32.34     16.23 o 
  -1  15   3      578.07      805.04     25.59 o 
   0  15   3     3939.75     5128.80    306.00 o 
   1  15   3      989.52     1195.11     37.10 o 
   2  15   3     2592.60     2726.41     46.12 o 
   3  15   3       36.74       23.10     21.19 o 
   4  15   3       12.67       22.44     22.02 o 
   5  15   3      207.10      209.35     44.89 o 
   6  15   3       18.59       16.94     17.23 o 
   7  15   3      181.18      195.84     19.72 o 
   8  15   3        0.02        0.16     20.58 o 
   9  15   3        4.46       43.06     21.51 o 
  10  15   3        0.11       16.39     22.24 o 
  11  15   3        0.56       -0.59     28.18 o 
 -11  16   3        6.69       19.17     15.71 o 
 -10  16   3        7.69        9.02     38.91 o 
  -9  16   3        0.02       -1.46     19.19 o 
  -8  16   3        0.38        4.90     19.28 o 
  -7  16   3       13.50       12.29     20.67 o 
  -6  16   3      117.22      156.53     20.37 o 
  -5  16   3      162.32      182.06     20.97 o 
  -4  16   3       19.01       53.12     22.96 o 
  -3  16   3      990.11     1065.44     27.63 o 
  -2  16   3      851.19      813.13     27.36 o 
  -1  16   3       85.36      111.00     17.38 o 
   0  16   3      494.16      624.08    108.89 o 
   1  16   3        1.07        1.51     16.53 o 
   2  16   3      114.81      155.07     18.69 o 
   3  16   3     2145.79     2067.63     48.01 o 
   4  16   3       76.97       88.86     23.33 o 
   5  16   3      131.69      143.68     19.31 o 
   6  16   3      421.65      404.12     22.04 o 
   7  16   3      340.60      346.94     22.15 o 
   8  16   3      185.32      183.66     25.62 o 
   9  16   3        0.15       -1.69     20.76 o 
  10  16   3        6.45      -22.95     22.95 o 
  11  16   3       14.29       -0.94     24.01 o 
 -10  17   3       32.13       36.49     27.00 o 
  -9  17   3      195.11      200.75     21.52 o 
  -8  17   3        1.69        8.13     18.88 o 
  -7  17   3       89.43       73.23     21.61 o 
  -6  17   3      101.07       80.80     21.70 o 
  -5  17   3       13.85       -5.93     19.82 o 
  -4  17   3      393.90      434.95     37.10 o 
  -3  17   3      478.47      529.84     55.32 o 
  -2  17   3       10.46        2.01     20.36 o 
  -1  17   3     1091.52     1077.49     40.44 o 
   0  17   3      402.87      578.10     71.20 o 
   1  17   3      250.25      157.66     18.04 o 
   2  17   3       28.40       23.68     16.89 o 
   3  17   3      502.71      600.19     33.92 o 
   4  17   3        1.03       -4.04     28.87 o 
   5  17   3      738.08      752.99     32.82 o 
   6  17   3       49.78       50.51     17.76 o 
   7  17   3       68.10       83.31     22.23 o 
   8  17   3        2.44       16.36     23.76 o 
   9  17   3        1.33       14.69     22.12 o 
  10  17   3        1.10       -0.04     20.98 o 
 -10  18   3        1.69        8.63     24.72 o 
  -9  18   3       87.50       87.77     21.96 o 
  -8  18   3       44.76       76.23     19.85 o 
  -7  18   3       43.22       22.87     21.73 o 
  -6  18   3      116.49       96.15     20.33 o 
  -5  18   3      940.47      852.57     26.37 o 
  -4  18   3      700.17      672.59     24.64 o 
  -3  18   3       96.19      107.86     32.15 o 
  -2  18   3      140.58      181.10     32.31 o 
  -1  18   3     1090.70     1154.20     83.26 o 
   0  18   3       14.02      -16.51     23.07 o 
   1  18   3        0.01       31.51     20.03 o 
   2  18   3      337.39      383.26     31.18 o 
   3  18   3      276.93      277.42     26.22 o 
   4  18   3      134.37      133.10     21.86 o 
   5  18   3       65.62       69.21     17.84 o 
   6  18   3        2.12       13.35     17.98 o 
   7  18   3      217.64      212.13     22.99 o 
   8  18   3      499.65      493.93     33.17 o 
   9  18   3      132.15      119.00     21.37 o 
  10  18   3       19.90        6.63     19.36 o 
 -10  19   3        0.01       23.45     21.99 o 
  -9  19   3        3.32       11.07     19.93 o 
  -8  19   3        0.07       -9.06     18.42 o 
  -7  19   3       20.44        0.21     21.74 o 
  -6  19   3     1571.28     1450.87     31.92 o 
  -5  19   3        9.65       -3.74     18.88 o 
  -4  19   3       32.50       60.61     19.60 o 
  -3  19   3       48.44       90.59     39.30 o 
  -2  19   3      266.49      222.04     32.69 o 
  -1  19   3      164.73      167.39     27.93 o 
   0  19   3     1762.10     1934.81     85.72 o 
   1  19   3       66.40       46.92     26.30 o 
   2  19   3     1575.73     1673.85     52.55 o 
   3  19   3       38.37       44.75     29.64 o 
   4  19   3       46.87       53.07     17.88 o 
   5  19   3       70.85       74.99     18.79 o 
   6  19   3     1922.22     1813.23     38.13 o 
   7  19   3       24.50       33.77     20.50 o 
   8  19   3       17.94        6.10     20.25 o 
   9  19   3        0.85       12.41     22.25 o 
  10  19   3        6.47       -4.53     34.32 o 
 -10  20   3        1.31        4.11     15.56 o 
  -9  20   3        2.18        8.52     20.64 o 
  -8  20   3       23.19      -13.48     17.84 o 
  -7  20   3       88.11      109.13     20.62 o 
  -6  20   3      545.83      560.31     24.93 o 
  -5  20   3       68.35       54.94     19.64 o 
  -4  20   3     4211.91     4000.00     49.49 o 
  -3  20   3       99.82       93.09     19.89 o 
  -2  20   3     1120.18     1190.50     47.91 o 
  -1  20   3       33.76       63.19     31.23 o 
   0  20   3     1244.14     1398.40     85.98 o 
   1  20   3      163.24      204.54     30.80 o 
   2  20   3        2.59       16.16     28.70 o 
   3  20   3      448.44      398.89     22.35 o 
   4  20   3      137.12      150.63     20.30 o 
   5  20   3       79.81       79.66     18.47 o 
   6  20   3      951.04      872.78     31.76 o 
   7  20   3        9.47       40.16     19.34 o 
   8  20   3      449.83      403.06     24.23 o 
   9  20   3       42.62       51.01     20.87 o 
  10  20   3        1.32       -8.03     31.14 o 
  -9  21   3        9.39      -11.26     19.19 o 
  -8  21   3        0.89        7.90     19.61 o 
  -7  21   3      111.04      125.16     18.96 o 
  -6  21   3      133.59      197.92     30.07 o 
  -5  21   3      599.11      701.06     26.64 o 
  -4  21   3      319.30      790.40    146.22 o 
  -3  21   3     2757.38     2683.25     40.66 o 
  -2  21   3      266.23      299.51     27.64 o 
  -1  21   3        5.28       -6.47     28.04 o 
   0  21   3       18.65       30.43     31.80 o 
   1  21   3      106.83      110.86     31.81 o 
   2  21   3       41.15       38.05     30.35 o 
   3  21   3     1096.95      974.36     34.24 o 
   4  21   3      149.00      140.63     20.72 o 
   5  21   3      439.27      417.16     21.86 o 
   6  21   3      187.44      184.74     18.24 o 
   7  21   3        5.98       34.09     17.30 o 
   8  21   3       92.70      132.91     20.62 o 
   9  21   3        0.13       19.13     21.87 o 
  10  21   3        0.44       22.10     24.60 o 
  -9  22   3        8.57       -0.34     20.24 o 
  -8  22   3       40.66       20.72     19.80 o 
  -7  22   3      177.83      173.41     20.85 o 
  -6  22   3      180.81      263.15     25.14 o 
  -5  22   3      772.31      681.57     28.67 o 
  -4  22   3     1294.30     1230.63     42.68 o 
  -3  22   3        4.55       -4.35     19.35 o 
  -2  22   3       47.45       41.16     22.53 o 
  -1  22   3        0.16      -20.91     25.22 o 
   0  22   3       34.40       16.26     38.91 o 
   1  22   3      659.78      778.82     68.26 o 
   2  22   3       17.93       57.42     36.02 o 
   3  22   3      486.79      533.06     33.96 o 
   4  22   3      135.15      103.68     22.08 o 
   5  22   3      296.03      279.26     20.41 o 
   6  22   3       64.04       93.40     18.16 o 
   7  22   3        1.50       19.51     19.12 o 
   8  22   3        0.86       28.31     18.52 o 
   9  22   3        0.79        0.84     19.89 o 
  -9  23   3        0.40        1.66     16.32 o 
  -8  23   3       89.66      105.26     20.62 o 
  -7  23   3       31.46       16.43     20.95 o 
  -6  23   3      117.08      142.24     23.52 o 
  -5  23   3      462.77      554.12     26.94 o 
  -4  23   3        9.99       11.76     20.67 o 
  -3  23   3      135.69      158.38     21.98 o 
  -2  23   3      381.58      338.32     30.17 o 
  -1  23   3        5.89      -18.48     31.56 o 
   0  23   3       99.38      159.19     31.07 o 
   1  23   3       12.11      -31.40     34.44 o 
   2  23   3       43.83       14.65     39.05 o 
   3  23   3       50.13       52.36     28.95 o 
   4  23   3       77.58       58.83     27.60 o 
   5  23   3       22.51       20.51     19.49 o 
   6  23   3        5.64       12.28     19.93 o 
   7  23   3       28.04       50.40     18.75 o 
   8  23   3       65.46       52.31     19.02 o 
   9  23   3       88.13       76.70     25.18 o 
  -9  24   3        4.83      -18.64     18.64 o 
  -8  24   3       32.46       35.53     17.78 o 
  -7  24   3        0.02       -3.70     19.53 o 
  -6  24   3      147.43      129.35     22.96 o 
  -5  24   3       15.12       49.45     20.88 o 
  -4  24   3      237.68      257.67     22.59 o 
  -3  24   3      702.07      735.97     33.39 o 
  -2  24   3      133.48      130.47     25.03 o 
  -1  24   3        2.54       -1.81     30.20 o 
   0  24   3       14.53       31.95     38.07 o 
   1  24   3      559.64      613.16     89.30 o 
   2  24   3       79.51       55.03     37.43 o 
   3  24   3       17.93       93.37     28.81 o 
   4  24   3       91.72       68.52     22.75 o 
   5  24   3      143.89      157.23     27.91 o 
   6  24   3       30.55       46.00     25.73 o 
   7  24   3      155.49      153.73     23.67 o 
   8  24   3       22.64       18.16     24.27 o 
   9  24   3       11.35       28.40     19.95 o 
  -8  25   3        0.02       -4.76     25.37 o 
  -7  25   3        8.30        9.37     19.93 o 
  -6  25   3      241.39      224.05     24.41 o 
  -5  25   3        0.53       38.88     22.61 o 
  -4  25   3       70.16       69.43     21.45 o 
  -3  25   3       23.48       32.65     20.83 o 
  -2  25   3        0.33      -18.64     27.63 o 
  -1  25   3        5.83       23.54     28.72 o 
   0  25   3      244.57      372.07     37.73 o 
   1  25   3      196.13      230.86     41.55 o 
   2  25   3      246.09      235.31     73.87 o 
   3  25   3       48.38       81.10     35.52 o 
   4  25   3        3.54       34.63     25.42 o 
   5  25   3       11.09       -1.43     26.00 o 
   6  25   3      124.02      106.76     26.70 o 
   7  25   3        0.17       14.42     20.86 o 
   8  25   3       61.90       38.71     26.12 o 
  -8  26   3        3.88       16.81     22.45 o 
  -7  26   3        0.26       -8.06     23.46 o 
  -6  26   3      204.39      216.07     20.39 o 
  -5  26   3      211.98      200.21     23.58 o 
  -4  26   3        1.37       50.82     22.64 o 
  -3  26   3        3.03        3.35     24.39 o 
  -2  26   3       98.47      100.02     28.84 o 
  -1  26   3       14.66       -4.15     27.94 o 
   0  26   3      190.48      192.14     32.97 o 
   1  26   3       14.61        6.47     36.97 o 
   2  26   3       38.55       69.37     36.40 o 
   3  26   3      153.84      187.17     30.43 o 
   4  26   3      136.67      102.34     23.69 o 
   5  26   3       74.80       92.67     25.88 o 
   6  26   3        1.68       -5.25     31.09 o 
   7  26   3       98.85      112.62     22.54 o 
   8  26   3       68.12       86.32     29.62 o 
  -8  27   3        0.50       10.05     18.63 o 
  -7  27   3        6.41       17.02     20.79 o 
  -6  27   3       86.85      133.14     31.51 o 
  -5  27   3      131.65      123.42     24.64 o 
  -4  27   3       38.47       41.66     23.57 o 
  -3  27   3       71.78       41.76     28.07 o 
  -2  27   3       33.34       15.92     28.35 o 
  -1  27   3      576.50      589.68     46.18 o 
   0  27   3      161.36      217.03     76.22 o 
   1  27   3       17.11        1.66     35.45 o 
   2  27   3       79.51       88.07     27.54 o 
   3  27   3      522.51      413.72     29.68 o 
   4  27   3       12.17       13.33     24.56 o 
   5  27   3      122.67       96.45     24.94 o 
   6  27   3        3.91       38.79     22.05 o 
   7  27   3        2.01        3.53     19.38 o 
   8  27   3       17.59        8.19     18.53 o 
  -7  28   3       15.05       31.42     24.92 o 
  -6  28   3       87.38       88.45     30.85 o 
  -5  28   3      267.88      243.72     24.05 o 
  -4  28   3        4.60      -15.77     22.35 o 
  -3  28   3        6.80        0.00     52.36 o 
  -2  28   3       48.63       22.03     27.61 o 
  -1  28   3        0.00       37.00     27.96 o 
   0  28   3      426.81      439.59     43.94 o 
   1  28   3      279.10      257.15     42.79 o 
   2  28   3        0.10       53.82     34.91 o 
   3  28   3       86.42       90.25     23.50 o 
   4  28   3        0.19      -12.77     22.96 o 
   5  28   3        0.35        0.26     22.21 o 
   6  28   3       19.74       23.21     20.04 o 
   7  28   3        0.08       23.08     23.84 o 
  -7  29   3       42.36       12.02     18.98 o 
  -6  29   3       11.15       16.90     21.28 o 
  -5  29   3       12.90        8.85     25.66 o 
  -4  29   3        0.02      -24.74     24.74 o 
  -3  29   3      101.52       85.24     54.58 o 
  -2  29   3       41.50       34.32     26.43 o 
  -1  29   3       34.00       61.97     27.02 o 
   0  29   3      321.90      309.42     39.76 o 
   1  29   3      438.00      509.87     84.71 o 
   2  29   3      119.80       76.68     34.29 o 
   3  29   3       54.86       71.72     23.21 o 
   4  29   3       68.37       50.94     22.31 o 
   5  29   3        4.12       -7.73     20.48 o 
   6  29   3        0.74       14.19     19.32 o 
   7  29   3       29.43       -9.65     19.26 o 
  -6  30   3       22.99       13.42     22.67 o 
  -5  30   3       21.33       17.79     28.64 o 
  -4  30   3      269.55      263.36     28.22 o 
  -3  30   3        4.48       -1.01     34.29 o 
  -2  30   3        3.88       -2.84     47.38 o 
  -1  30   3      120.64      163.59     34.58 o 
   0  30   3        0.35      -34.78     52.25 o 
   1  30   3      181.54      161.00     35.93 o 
   2  30   3       34.97       33.19     25.95 o 
   3  30   3        7.72       44.54     24.51 o 
   4  30   3      242.10      323.65     24.64 o 
   5  30   3       17.75       42.59     19.42 o 
   6  30   3        2.40      -18.60     18.60 o 
  -6  31   3        0.20       -3.74     18.52 o 
  -5  31   3       18.15        1.84     34.45 o 
  -4  31   3       57.74       71.55     23.50 o 
  -3  31   3       21.70      -20.13     39.87 o 
  -2  31   3        5.94      -16.48     48.98 o 
  -1  31   3        7.33        6.80     30.95 o 
   0  31   3        2.07       25.21     31.25 o 
   1  31   3       11.22       16.71     30.81 o 
   2  31   3       22.09       34.25     30.26 o 
   3  31   3       67.56       61.16     24.74 o 
   4  31   3       79.74       43.68     21.50 o 
   5  31   3      121.58      128.95     21.07 o 
   6  31   3       38.94      -10.37     27.02 o 
  -5  32   3       84.51       82.22     30.82 o 
  -4  32   3        3.16      -26.03     37.49 o 
  -3  32   3       43.71       46.36     29.04 o 
  -2  32   3      151.72      223.46     48.08 o 
  -1  32   3       48.24        5.22     42.92 o 
   0  32   3       76.00       75.61     29.41 o 
   1  32   3       18.29        7.47     30.55 o 
   2  32   3        1.27        3.57     61.00 o 
   3  32   3      120.65      130.84     24.73 o 
   4  32   3       40.46       50.26     19.96 o 
   5  32   3       32.88       29.09     17.00 o 
  -5  33   3        1.99        9.42     23.04 o 
  -4  33   3        0.26       -3.92     29.82 o 
  -3  33   3        9.55       14.84     35.04 o 
  -2  33   3        2.43       26.15     27.72 o 
  -1  33   3      127.26      117.09     42.36 o 
   0  33   3        4.29        6.98     38.71 o 
   1  33   3      105.67      153.61     27.03 o 
   2  33   3        0.05      -16.92     45.64 o 
   3  33   3      175.70      134.11     25.59 o 
   4  33   3        0.16        5.49     48.31 o 
   5  33   3       16.13      -22.05     25.31 o 
  -4  34   3      220.03      273.59     29.36 o 
  -3  34   3       13.88       -9.54     31.69 o 
  -2  34   3        6.52       25.82     25.05 o 
  -1  34   3        0.77      -11.21     25.98 o 
   0  34   3        9.10       13.16     31.65 o 
   1  34   3       22.15       55.46     34.13 o 
   2  34   3        9.88      -38.13     38.13 o 
   3  34   3        2.08       21.09     33.80 o 
   4  34   3        0.02       40.09     27.38 o 
  -3  35   3       34.03       67.21     22.93 o 
  -2  35   3        3.01       49.36     26.24 o 
  -1  35   3       46.82       67.66     28.79 o 
   0  35   3        1.28       19.08     28.24 o 
   1  35   3        0.66        9.79     34.10 o 
   2  35   3       12.68       -0.65     31.20 o 
   3  35   3       15.39       24.73     26.60 o 
   1  36   3        0.93       25.36     27.46 o 
 -12   0   4       46.31       69.37     30.05 o 
 -11   0   4        9.67        7.00     31.71 o 
 -10   0   4     1502.37     1717.54     63.41 o 
  -9   0   4       50.94       63.62     37.59 o 
  -8   0   4       24.75       31.66     28.64 o 
  -7   0   4       60.14       84.12     29.87 o 
  -6   0   4      959.75      791.83     38.70 o 
  -5   0   4      347.71      349.21     22.37 o 
  -4   0   4      354.72      414.93     22.65 o 
  -3   0   4      467.69      406.23     17.29 o 
  -2   0   4   331348.31   354636.97   1252.23 o 
  -1   0   4     1655.89     1721.12     20.20 o 
   0   0   4   241840.12   257327.56   1157.10 o 
   1   0   4     4029.61     3064.42     47.08 o 
   2   0   4   137257.48   132378.70   1019.73 o 
   3   0   4     1182.08     1382.42     21.65 o 
   4   0   4     3747.23     3414.66     54.38 o 
   5   0   4      117.45      256.05     22.91 o 
   6   0   4      855.02      728.16     55.46 o 
   7   0   4      129.93      102.33     44.71 o 
   8   0   4      223.82      182.68     31.30 o 
   9   0   4       71.02       21.88     30.98 o 
  10   0   4        3.85       27.60     28.55 o 
  11   0   4      191.45      193.09     51.02 o 
  12   0   4      212.83      283.52     37.31 o 
 -12   1   4       34.51       -3.27     29.46 o 
 -11   1   4        0.28        5.61     21.73 o 
 -10   1   4      529.97      591.09     34.26 o 
  -9   1   4      378.39      450.33     43.89 o 
  -8   1   4       15.99       11.44     19.22 o 
  -7   1   4        7.70      -20.37     25.34 o 
  -6   1   4      336.50      318.56     23.11 o 
  -5   1   4      118.70       99.30     12.44 o 
  -4   1   4      226.92      257.36     13.65 o 
  -3   1   4     2024.54     2269.40     20.53 o 
  -2   1   4    19674.12    18520.35     79.17 o 
  -1   1   4     2577.39     2888.58     36.51 o 
   0   1   4     9065.62     8777.07     54.40 o 
   1   1   4     2362.99     1904.77     17.60 o 
   2   1   4    35495.00    34514.86     81.52 o 
   3   1   4       56.02      113.04      9.55 o 
   4   1   4     4883.35     4419.08     77.67 o 
   5   1   4       41.81       36.05     12.69 o 
   6   1   4     1258.19     1109.37     44.37 o 
   7   1   4       52.67       10.96     23.18 o 
   8   1   4        4.18       28.09     20.31 o 
   9   1   4        0.01       14.10     20.76 o 
  10   1   4       19.17       47.06     23.37 o 
  11   1   4       11.05       34.11     33.45 o 
  12   1   4       13.42       -2.30     21.78 o 
 -12   2   4       11.45       26.32     22.78 o 
 -11   2   4        3.15      -10.84     22.26 o 
 -10   2   4      100.35       92.66     27.94 o 
  -9   2   4      219.17      206.11     27.95 o 
  -8   2   4       70.86       27.91     18.36 o 
  -7   2   4      290.44      306.00     23.14 o 
  -6   2   4       52.84       80.27     16.92 o 
  -5   2   4      577.03      527.14     18.28 o 
  -4   2   4      234.49      225.08     14.85 o 
  -3   2   4    14679.49    13231.59    104.25 o 
  -2   2   4    26533.61    22904.34    118.74 o 
  -1   2   4        3.75       10.50      7.84 o 
   0   2   4     2202.37     1457.09     27.52 o 
   1   2   4      598.44      629.86     10.36 o 
   2   2   4    12357.94    12265.97     62.65 o 
   3   2   4     9188.16     9549.56     46.84 o 
   4   2   4     3693.64     3564.59     49.17 o 
   5   2   4       19.41       89.18     16.33 o 
   6   2   4      822.58      708.63     31.24 o 
   7   2   4       20.29       53.07     29.56 o 
   8   2   4       35.65       17.19     21.14 o 
   9   2   4        2.05       11.70     22.59 o 
  10   2   4        8.26       36.83     23.21 o 
  11   2   4       15.54       29.56     33.69 o 
  12   2   4       83.35       59.67     21.30 o 
 -12   3   4        1.07       34.61     18.61 o 
 -11   3   4       45.47       35.82     22.63 o 
 -10   3   4        3.28       16.81     23.28 o 
  -9   3   4       81.08       64.88     22.79 o 
  -8   3   4       60.92       74.24     20.21 o 
  -7   3   4      264.92      178.97     28.86 o 
  -6   3   4        8.24       16.42     16.54 o 
  -5   3   4     1917.83     1874.39     48.55 o 
  -4   3   4      253.01      232.19     11.49 o 
  -3   3   4     4632.04     4497.49     71.53 o 
  -2   3   4    13165.29    12686.17     86.13 o 
  -1   3   4      218.57      139.42      7.73 o 
   0   3   4      103.27       94.48      6.64 o 
   1   3   4    11536.94    11079.34     68.61 o 
   2   3   4     3085.53     3168.90     29.77 o 
   3   3   4     4744.21     4910.91     57.24 o 
   4   3   4     1533.75     1404.05     23.98 o 
   5   3   4        0.14        1.75     16.05 o 
   6   3   4      298.01      303.22     21.87 o 
   7   3   4      184.22      216.39     33.28 o 
   8   3   4        0.02        4.91     20.78 o 
   9   3   4       58.70       35.06     23.39 o 
  10   3   4       19.38       22.21     22.88 o 
  11   3   4       14.56       50.75     32.90 o 
  12   3   4        1.29       -5.19     27.86 o 
 -12   4   4        8.15       28.97     26.85 o 
 -11   4   4       28.37       43.31     21.50 o 
 -10   4   4        4.74       25.65     23.09 o 
  -9   4   4        3.35       17.52     20.70 o 
  -8   4   4      461.91      441.84     25.53 o 
  -7   4   4       20.89       21.73     24.63 o 
  -6   4   4      149.87      158.99     17.72 o 
  -5   4   4      707.13      679.44     21.24 o 
  -4   4   4     1463.29     1363.32     30.35 o 
  -3   4   4      288.06      371.98     13.67 o 
  -2   4   4    21906.88    20864.21     85.46 o 
  -1   4   4       35.54       78.99      5.55 o 
   0   4   4      826.66     1042.71     16.25 o 
   1   4   4     4725.33     4211.79     28.32 o 
   2   4   4     2110.61     1981.12     27.82 o 
   3   4   4     1322.89     1036.23     22.01 o 
   4   4   4      829.44      867.45     15.39 o 
   5   4   4       37.72       23.59     14.94 o 
   6   4   4      352.31      421.59     28.86 o 
   7   4   4      222.85      231.13     21.50 o 
   8   4   4       38.91       35.80     21.45 o 
   9   4   4      717.37      684.02     34.28 o 
  10   4   4      166.74      207.26     25.07 o 
  11   4   4        6.47       13.04     20.65 o 
  12   4   4       22.55       21.28     29.98 o 
 -12   5   4      160.68       94.50     31.63 o 
 -11   5   4       74.95      104.93     22.50 o 
 -10   5   4      192.63      215.13     24.44 o 
  -9   5   4        2.28       17.79     21.46 o 
  -8   5   4      120.86      146.38     22.09 o 
  -7   5   4       17.96        4.87     18.91 o 
  -6   5   4     1125.63     1247.80     27.09 o 
  -5   5   4       73.45       95.37     15.70 o 
  -4   5   4     3804.37     4379.57     91.96 o 
  -3   5   4      815.00      661.44     22.11 o 
  -2   5   4    19494.10    18681.43    242.74 o 
  -1   5   4     3093.04     2580.66     41.52 o 
   0   5   4       64.49       52.15      6.07 o 
   1   5   4        1.82       10.22      7.51 o 
   2   5   4    14264.97    13444.52     91.20 o 
   3   5   4     3120.42     2768.13     34.28 o 
   4   5   4      126.44      190.04     14.27 o 
   5   5   4       24.26       15.18     13.55 o 
   6   5   4     2448.37     2881.70     39.49 o 
   7   5   4        4.82       -0.38     17.33 o 
   8   5   4      224.68      226.45     23.10 o 
   9   5   4      928.97      902.88     33.48 o 
  10   5   4       38.47       52.95     22.79 o 
  11   5   4        3.15      -11.66     20.22 o 
  12   5   4        3.85      -27.46     27.46 o 
 -12   6   4      101.74       79.81     27.39 o 
 -11   6   4       42.09       40.27     24.90 o 
 -10   6   4        0.27        2.29     22.21 o 
  -9   6   4        1.95       47.81     20.58 o 
  -8   6   4      455.52      391.93     23.66 o 
  -7   6   4       53.34       28.61     20.63 o 
  -6   6   4       98.33      162.06     16.79 o 
  -5   6   4      187.34      196.85     17.21 o 
  -4   6   4      216.68      248.97     13.52 o 
  -3   6   4        0.99        9.19      9.61 o 
  -2   6   4     3534.07     3251.91     29.98 o 
  -1   6   4      226.74      215.70      7.59 o 
   0   6   4    14433.79    13060.41     64.36 o 
   1   6   4      212.34      178.24      7.07 o 
   2   6   4       10.58        9.91      8.28 o 
   3   6   4     2221.11     2124.81     23.57 o 
   4   6   4    10494.09    10251.90     82.61 o 
   5   6   4      416.29      423.28     19.49 o 
   6   6   4      467.51      517.40     22.39 o 
   7   6   4       83.58       67.19     17.51 o 
   8   6   4      845.25      816.15     31.28 o 
   9   6   4      475.34      425.51     33.07 o 
  10   6   4        2.88       21.41     30.22 o 
  11   6   4      132.04      147.04     20.51 o 
  12   6   4       10.22       31.99     25.63 o 
 -12   7   4       92.31       74.29     24.45 o 
 -11   7   4       17.23       20.02     24.11 o 
 -10   7   4        4.77        3.67     21.72 o 
  -9   7   4       14.06      -10.07     19.28 o 
  -8   7   4       29.96       30.68     18.82 o 
  -7   7   4      362.54      393.14     37.01 o 
  -6   7   4        1.37        0.92     21.93 o 
  -5   7   4       32.40       20.53     15.59 o 
  -4   7   4    11178.62    10768.58     92.56 o 
  -3   7   4     3771.66     3561.85     39.85 o 
  -2   7   4      816.80      595.72     16.60 o 
  -1   7   4    11694.90    11056.90     51.32 o 
   0   7   4     6447.89     5836.38     39.74 o 
   1   7   4      418.92      394.41     12.15 o 
   2   7   4     1125.42     1139.15     53.56 o 
   3   7   4     9084.05     8302.65     73.26 o 
   4   7   4      137.93      124.31     16.77 o 
   5   7   4       11.10       33.18     15.28 o 
   6   7   4        0.01       -8.75     18.19 o 
   7   7   4      146.92      115.67     19.43 o 
   8   7   4      196.73      190.84     20.83 o 
   9   7   4        0.07       23.42     24.50 o 
  10   7   4      122.12      133.60     29.74 o 
  11   7   4       47.79       66.68     19.65 o 
 -11   8   4       10.78        1.31     19.82 o 
 -10   8   4       23.62       11.26     24.80 o 
  -9   8   4       53.57       29.33     21.02 o 
  -8   8   4        6.19       16.14     19.25 o 
  -7   8   4        1.25       -0.54     19.34 o 
  -6   8   4       91.75       55.67     23.21 o 
  -5   8   4       15.67       18.55     15.85 o 
  -4   8   4      145.13      167.59     24.30 o 
  -3   8   4     1869.40     1702.52     38.03 o 
  -2   8   4      490.08      432.47     15.16 o 
  -1   8   4       40.45       86.55     10.00 o 
   0   8   4      165.48      165.02      7.40 o 
   1   8   4       21.74       30.04      8.81 o 
   2   8   4        4.98       13.30     19.10 o 
   3   8   4      115.03      119.02     13.92 o 
   4   8   4      113.71      148.45     18.05 o 
   5   8   4      352.02      421.08     20.13 o 
   6   8   4       40.21       36.17     19.98 o 
   7   8   4       56.40       85.09     18.48 o 
   8   8   4      117.26      170.71     21.07 o 
   9   8   4        0.07       -0.48     23.92 o 
  10   8   4       92.52      107.03     24.11 o 
  11   8   4        1.12        0.77     19.06 o 
 -11   9   4        5.76      -21.21     22.08 o 
 -10   9   4        0.01        2.65     23.96 o 
  -9   9   4        0.09       12.19     22.05 o 
  -8   9   4       66.30       86.35     18.88 o 
  -7   9   4     1848.88     1828.09     31.69 o 
  -6   9   4      239.05      274.67     33.41 o 
  -5   9   4     3634.74     3501.81     51.58 o 
  -4   9   4     2632.91     2931.17     55.32 o 
  -3   9   4      266.15      300.12     18.15 o 
  -2   9   4     2356.08     2112.21     23.11 o 
  -1   9   4     2745.51     2263.89     33.98 o 
   0   9   4       42.43       43.03      7.17 o 
   1   9   4    10630.28     9557.79     98.77 o 
   2   9   4     5851.38     5616.70     66.83 o 
   3   9   4     4908.46     4617.15     56.03 o 
   4   9   4     1650.10     1520.31    117.96 o 
   5   9   4        2.11       -1.88     18.24 o 
   6   9   4      280.29      322.26     30.30 o 
   7   9   4       10.35       38.62     18.65 o 
   8   9   4        1.94        4.68     18.86 o 
   9   9   4       75.23       82.44     24.72 o 
  10   9   4      314.30      335.69     27.17 o 
  11   9   4        0.26        3.23     18.46 o 
 -11  10   4       12.10        2.15     24.27 o 
 -10  10   4        0.69       -4.75     26.02 o 
  -9  10   4       61.27       78.27     21.51 o 
  -8  10   4       26.67       24.81     18.31 o 
  -7  10   4      482.50      499.00     22.35 o 
  -6  10   4      369.94      375.28     30.42 o 
  -5  10   4       72.14       56.07     17.18 o 
  -4  10   4     3841.80     3847.31     51.62 o 
  -3  10   4     1370.91     1155.31     53.37 o 
  -2  10   4     3385.88     2937.91     38.19 o 
  -1  10   4       84.18       68.82      9.94 o 
   0  10   4     1912.95     1892.81     20.19 o 
   1  10   4     1044.48     1122.67     31.40 o 
   2  10   4     9610.75     9164.58     69.43 o 
   3  10   4     9975.30     9774.71     67.58 o 
   4  10   4      678.25      687.63     49.82 o 
   5  10   4      551.24      536.86     29.35 o 
   6  10   4      100.96      174.82     25.01 o 
   7  10   4       64.41       37.79     17.77 o 
   8  10   4       51.54       66.39     19.45 o 
   9  10   4        9.04       31.19     22.70 o 
  10  10   4       76.06       99.12     23.34 o 
  11  10   4        7.34       18.12     24.85 o 
 -11  11   4        2.81       15.51     23.26 o 
 -10  11   4       79.23       63.16     20.93 o 
  -9  11   4        1.76       14.52     20.37 o 
  -8  11   4       30.40       43.61     18.83 o 
  -7  11   4      168.16      235.40     18.74 o 
  -6  11   4     1073.90     1151.71     40.28 o 
  -5  11   4       82.67       81.96     23.63 o 
  -4  11   4      620.79      743.20     24.46 o 
  -3  11   4        0.42       10.08     13.13 o 
  -2  11   4     4079.00     4074.40     47.75 o 
  -1  11   4      173.39      250.35     11.91 o 
   0  11   4     1457.85     1503.03     30.82 o 
   1  11   4        1.94       98.14     18.93 o 
   2  11   4     1245.50     1211.83     24.93 o 
   3  11   4     3692.06     3890.41     77.85 o 
   4  11   4       79.26       96.64     25.63 o 
   5  11   4       13.96       -8.93     28.58 o 
   6  11   4      107.36       87.70     39.64 o 
   7  11   4       51.39       56.18     17.14 o 
   8  11   4      188.51      170.46     19.07 o 
   9  11   4      226.60      210.16     24.77 o 
  10  11   4       34.73       62.01     25.51 o 
  11  11   4        6.76       19.51     19.76 o 
 -11  12   4        1.84       -1.47     21.70 o 
 -10  12   4       45.92       29.19     22.87 o 
  -9  12   4        0.16      -20.46     20.46 o 
  -8  12   4       46.66       37.94     17.56 o 
  -7  12   4        1.70       11.79     18.19 o 
  -6  12   4      256.95      262.97     22.21 o 
  -5  12   4      160.95      165.94     24.30 o 
  -4  12   4       55.15       58.74     16.83 o 
  -3  12   4     1544.27     1527.22     37.70 o 
  -2  12   4     3223.98     2918.81     77.82 o 
  -1  12   4     5802.91     5933.49    137.70 o 
   0  12   4        5.44       29.99     11.63 o 
   1  12   4      800.89      961.71     43.75 o 
   2  12   4     1106.20      917.77     21.63 o 
   3  12   4        3.45       12.61     12.16 o 
   4  12   4      112.14      121.37     28.72 o 
   5  12   4      824.87      737.33     40.50 o 
   6  12   4      282.43      234.31     17.14 o 
   7  12   4      151.59      178.72     17.03 o 
   8  12   4       19.65        9.25     20.31 o 
   9  12   4        4.65      -12.48     25.42 o 
  10  12   4       27.04       38.03     25.57 o 
  11  12   4        2.19       -2.43     18.73 o 
 -11  13   4       42.64       40.79     28.77 o 
 -10  13   4        0.02       -1.73     26.20 o 
  -9  13   4        5.09       -2.98     22.99 o 
  -8  13   4        4.50      -13.49     18.43 o 
  -7  13   4        0.03       -0.61     18.16 o 
  -6  13   4        0.21       29.11     19.84 o 
  -5  13   4      703.66      706.18     34.28 o 
  -4  13   4      324.75      298.28     21.59 o 
  -3  13   4      667.85      715.24     26.38 o 
  -2  13   4     2890.70     2785.41     46.40 o 
  -1  13   4     1816.40     1859.96     22.83 o 
   0  13   4      129.34       83.57     12.66 o 
   1  13   4    11683.36    12837.13    102.26 o 
   2  13   4     2236.92     2227.01     30.44 o 
   3  13   4      310.31      365.14     25.94 o 
   4  13   4      256.30      256.54     33.27 o 
   5  13   4      528.51      522.43     35.84 o 
   6  13   4       92.98       73.44     17.93 o 
   7  13   4      137.40      155.26     18.50 o 
   8  13   4       54.47       42.77     20.75 o 
   9  13   4        5.87       37.88     24.46 o 
  10  13   4       12.16        0.45     23.87 o 
  11  13   4        1.09      -19.55     19.55 o 
 -11  14   4       57.05       10.27     18.43 o 
 -10  14   4       53.33       31.44     24.88 o 
  -9  14   4      446.79      390.56     24.44 o 
  -8  14   4       39.51       45.35     17.35 o 
  -7  14   4      175.30      127.01     18.71 o 
  -6  14   4       62.37       70.43     20.96 o 
  -5  14   4      896.80      957.25     37.40 o 
  -4  14   4      614.50      605.00     21.65 o 
  -3  14   4     8488.34     9052.98     84.29 o 
  -2  14   4       49.27       50.79     13.14 o 
  -1  14   4     1394.99     1636.37     43.96 o 
   0  14   4      956.80     1240.56     48.14 o 
   1  14   4     1217.40     1735.26     32.99 o 
   2  14   4      388.51      436.08     37.70 o 
   3  14   4     1044.07      983.98     38.39 o 
   4  14   4     1689.21     1585.80     51.39 o 
   5  14   4      198.85      167.00     29.91 o 
   6  14   4       59.45       23.82     17.69 o 
   7  14   4      127.45      124.82     19.98 o 
   8  14   4       56.54       64.96     21.04 o 
   9  14   4       24.14       25.95     23.96 o 
  10  14   4        9.10        9.00     22.27 o 
  11  14   4       10.37        5.90     30.63 o 
 -11  15   4       18.66       24.12     17.58 o 
 -10  15   4       33.47       35.61     24.09 o 
  -9  15   4      194.64      180.00     24.81 o 
  -8  15   4      146.71      143.99     20.29 o 
  -7  15   4      112.12      108.95     18.26 o 
  -6  15   4      429.70      369.05     23.59 o 
  -5  15   4      433.93      404.86     22.99 o 
  -4  15   4      607.08      580.19     25.17 o 
  -3  15   4     1032.17     1123.95     45.44 o 
  -2  15   4     1000.94     1027.96     23.03 o 
  -1  15   4     2072.87     2177.29    120.05 o 
   0  15   4       49.00       50.32     17.68 o 
   1  15   4      278.40      308.03     19.69 o 
   2  15   4     1207.97     1576.11     46.20 o 
   3  15   4       60.50       77.04     29.09 o 
   4  15   4      214.33      191.80     30.32 o 
   5  15   4      464.25      307.07     25.19 o 
   6  15   4        4.97        6.37     18.89 o 
   7  15   4      392.27      348.58     23.47 o 
   8  15   4       50.53       31.36     20.80 o 
   9  15   4       20.34       25.01     23.81 o 
  10  15   4        5.53       -3.26     22.58 o 
  11  15   4       11.15       -1.87     27.83 o 
 -11  16   4        3.96      -15.29     17.62 o 
 -10  16   4       82.01       77.12     41.73 o 
  -9  16   4       10.68       40.73     25.65 o 
  -8  16   4      326.11      292.21     21.83 o 
  -7  16   4       71.44       81.33     19.37 o 
  -6  16   4     1228.51     1293.62     31.89 o 
  -5  16   4      219.17      228.61     22.25 o 
  -4  16   4     1187.69     1123.46     49.05 o 
  -3  16   4       66.37       87.03     39.14 o 
  -2  16   4     2453.85     2711.77     88.35 o 
  -1  16   4        5.13       15.17     22.21 o 
   0  16   4     1912.60     2360.40    273.68 o 
   1  16   4       83.93       58.86     19.27 o 
   2  16   4     3705.99     3792.17    103.88 o 
   3  16   4        1.54       11.80     29.65 o 
   4  16   4       49.39       42.98     25.90 o 
   5  16   4      200.28      179.21     19.95 o 
   6  16   4        6.33      -15.18     18.04 o 
   7  16   4      230.72      205.63     21.44 o 
   8  16   4       72.32       98.96     24.43 o 
   9  16   4       69.13       65.64     29.15 o 
  10  16   4        7.14        5.01     22.61 o 
  11  16   4       13.45       23.00     24.25 o 
 -10  17   4      463.24      508.28     76.31 o 
  -9  17   4       74.51      102.21     26.26 o 
  -8  17   4        6.99        6.15     18.97 o 
  -7  17   4       39.36       27.91     19.02 o 
  -6  17   4      112.45       60.74     23.17 o 
  -5  17   4      181.14      143.52     22.44 o 
  -4  17   4      801.11      838.42     58.81 o 
  -3  17   4      174.09      191.79     32.83 o 
  -2  17   4      283.39      273.72     52.47 o 
  -1  17   4        7.71       46.08     42.98 o 
   0  17   4      114.13      118.40     45.58 o 
   1  17   4     1528.81     1653.03     42.74 o 
   2  17   4      178.53      211.38     25.50 o 
   3  17   4       11.50       13.33     24.87 o 
   4  17   4      672.19      591.30     66.60 o 
   5  17   4     2039.84     1942.20     32.52 o 
   6  17   4       13.47       -9.15     18.13 o 
   7  17   4      956.89      990.73     29.54 o 
   8  17   4      399.37      361.19     27.04 o 
   9  17   4       15.03       44.41     26.68 o 
  10  17   4       16.14       -5.59     20.56 o 
 -10  18   4        0.51        2.30     23.22 o 
  -9  18   4      781.40      907.48     38.76 o 
  -8  18   4       24.96       36.87     18.77 o 
  -7  18   4       80.32       53.90     19.98 o 
  -6  18   4        5.13        6.78     19.39 o 
  -5  18   4       15.67       -3.59     19.46 o 
  -4  18   4        0.91       19.76     19.54 o 
  -3  18   4       19.69       38.35     31.19 o 
  -2  18   4       50.59       45.25     43.37 o 
  -1  18   4       19.92       27.51     37.28 o 
   0  18   4      193.70      181.02     45.88 o 
   1  18   4     1627.45     1909.76     62.61 o 
   2  18   4      298.37      307.27     33.27 o 
   3  18   4      354.18      406.81     34.92 o 
   4  18   4       28.55       27.61     20.18 o 
   5  18   4      579.38      560.78     22.52 o 
   6  18   4      203.41      184.40     20.90 o 
   7  18   4     1070.33     1074.90     30.08 o 
   8  18   4        2.78       28.85     22.69 o 
   9  18   4       28.03       23.34     22.36 o 
  10  18   4        0.16       24.60     19.22 o 
 -10  19   4        4.29       20.69     16.76 o 
  -9  19   4      359.15      383.24     26.49 o 
  -8  19   4      190.89      165.50     21.96 o 
  -7  19   4        2.09       12.95     19.51 o 
  -6  19   4        1.53      -20.20     20.20 o 
  -5  19   4      101.19       80.42     20.03 o 
  -4  19   4        6.76       69.37     20.44 o 
  -3  19   4     2903.43     2700.63     43.69 o 
  -2  19   4       16.50       27.84     36.75 o 
  -1  19   4      408.05      556.98     59.07 o 
   0  19   4      219.46      276.02     49.10 o 
   1  19   4      152.82      178.03     31.72 o 
   2  19   4      160.03      175.57     31.22 o 
   3  19   4      579.60      585.53     86.01 o 
   4  19   4       89.38       73.67     17.90 o 
   5  19   4      121.30      145.05     17.83 o 
   6  19   4      105.80      141.88     21.39 o 
   7  19   4        5.38       16.92     19.70 o 
   8  19   4      431.40      362.82     24.02 o 
   9  19   4        0.61       12.27     21.53 o 
  10  19   4        5.62        5.17     22.71 o 
 -10  20   4        0.64        1.66     13.78 o 
  -9  20   4      118.75      109.36     21.47 o 
  -8  20   4       29.39       28.47     19.92 o 
  -7  20   4       27.89       45.51     19.72 o 
  -6  20   4      130.14       93.09     20.52 o 
  -5  20   4       93.34       40.82     20.31 o 
  -4  20   4     1300.67     1119.53     31.69 o 
  -3  20   4      325.67      286.12     24.57 o 
  -2  20   4      635.63      738.74    115.96 o 
  -1  20   4      289.27      377.90     35.45 o 
   0  20   4       84.51      116.26     49.40 o 
   1  20   4     2283.75     2309.86     89.06 o 
   2  20   4      141.16      154.73     37.33 o 
   3  20   4       20.75       55.74     19.95 o 
   4  20   4      197.01      198.28     18.59 o 
   5  20   4     2407.87     2302.11     42.30 o 
   6  20   4      142.48      161.62     19.52 o 
   7  20   4      236.36      228.92     20.13 o 
   8  20   4      551.19      558.07     25.63 o 
   9  20   4        8.44       25.92     19.95 o 
  10  20   4       41.33       62.48     28.78 o 
  -9  21   4        9.75        0.13     19.02 o 
  -8  21   4       12.85        0.37     19.37 o 
  -7  21   4      104.06      115.64     22.81 o 
  -6  21   4     1034.68      934.69     30.59 o 
  -5  21   4      199.10      178.48     22.10 o 
  -4  21   4     9520.38     8915.06    132.73 o 
  -3  21   4      584.87      580.82     26.12 o 
  -2  21   4        1.57       54.59     34.67 o 
  -1  21   4        0.04       -5.52     28.88 o 
   0  21   4       21.08       16.74     28.25 o 
   1  21   4      874.74     1045.09     40.00 o 
   2  21   4      135.34      157.67     39.04 o 
   3  21   4       10.40       41.78     23.53 o 
   4  21   4       30.18       34.58     21.62 o 
   5  21   4        0.08        0.10     18.21 o 
   6  21   4     1699.27     1697.33     33.79 o 
   7  21   4      378.98      384.36     21.24 o 
   8  21   4       45.88       51.49     19.11 o 
   9  21   4        0.90       10.31     21.68 o 
  -9  22   4       63.50       32.73     14.14 o 
  -8  22   4       18.72       14.57     18.08 o 
  -7  22   4       15.33       -1.36     21.45 o 
  -6  22   4      554.46      572.95     27.41 o 
  -5  22   4       58.44      187.28     24.57 o 
  -4  22   4     2144.90     1948.33     50.93 o 
  -3  22   4      968.39      894.83     29.14 o 
  -2  22   4      905.06      982.99     34.81 o 
  -1  22   4      604.78      554.70     44.99 o 
   0  22   4      130.98      115.60     37.58 o 
   1  22   4      124.25      171.26     47.10 o 
   2  22   4     1796.31     1641.31     63.22 o 
   3  22   4       25.02       44.55     25.62 o 
   4  22   4      351.10      383.10     26.29 o 
   5  22   4       11.20        9.43     20.90 o 
   6  22   4      174.37      228.92     20.63 o 
   7  22   4      190.87      155.26     18.16 o 
   8  22   4      207.02      251.96     22.71 o 
   9  22   4       49.90       42.07     19.48 o 
  -9  23   4        3.08        3.26     15.52 o 
  -8  23   4       92.52       99.97     19.71 o 
  -7  23   4       41.98       37.82     20.34 o 
  -6  23   4      642.92      647.28     31.04 o 
  -5  23   4      914.33      989.21     31.11 o 
  -4  23   4        9.47       -2.17     19.72 o 
  -3  23   4     2296.19     2142.25     48.04 o 
  -2  23   4     1163.70     1110.12     42.20 o 
  -1  23   4      237.18      264.70     32.38 o 
   0  23   4     2066.72     2324.96     63.69 o 
   1  23   4      335.02      399.02     44.58 o 
   2  23   4     1406.94     1504.54    115.23 o 
   3  23   4      479.57      399.73     33.01 o 
   4  23   4       17.21        2.40     23.82 o 
   5  23   4        7.78       17.95     22.70 o 
   6  23   4      159.27      143.17     23.15 o 
   7  23   4        5.30       19.04     20.02 o 
   8  23   4      187.63      158.41     19.28 o 
   9  23   4      193.73      151.18     25.33 o 
  -9  24   4        7.36        1.82     16.02 o 
  -8  24   4        5.26        6.21     17.69 o 
  -7  24   4      122.39      122.81     20.75 o 
  -6  24   4      442.87      454.23     28.00 o 
  -5  24   4      116.39      106.79     21.98 o 
  -4  24   4       20.01       21.58     21.91 o 
  -3  24   4      398.34      376.57     30.81 o 
  -2  24   4        2.62        1.09     29.61 o 
  -1  24   4      290.62      346.50     33.69 o 
   0  24   4        8.70       18.97     28.83 o 
   1  24   4       75.37       78.72     38.74 o 
   2  24   4     1147.06     1134.21    123.36 o 
   3  24   4      328.14      265.73     33.92 o 
   4  24   4       28.43       54.91     30.11 o 
   5  24   4      102.00      105.56     23.39 o 
   6  24   4        5.18       49.34     21.42 o 
   7  24   4      142.89      184.11     23.62 o 
   8  24   4       19.45       36.74     20.25 o 
   9  24   4       21.01       48.39     18.95 o 
  -8  25   4        0.42       16.09     24.23 o 
  -7  25   4       28.87       24.38     19.85 o 
  -6  25   4        8.90       25.95     24.26 o 
  -5  25   4      824.46      653.29     29.17 o 
  -4  25   4       65.74       29.59     21.22 o 
  -3  25   4      496.84      500.00     30.76 o 
  -2  25   4        3.21      -13.35     34.79 o 
  -1  25   4        2.83       19.28     29.03 o 
   0  25   4        0.47      -28.26     37.91 o 
   1  25   4      863.52      873.99     78.50 o 
   2  25   4      311.19      286.80     32.60 o 
   3  25   4        4.40       -1.81     28.85 o 
   4  25   4        2.16       -4.25     26.99 o 
   5  25   4       41.54       66.93     26.59 o 
   6  25   4        3.64       20.71     20.58 o 
   7  25   4      174.30      153.21     22.59 o 
   8  25   4       15.18       28.69     25.32 o 
  -8  26   4       12.30       11.48     20.21 o 
  -7  26   4       23.36        7.28     23.44 o 
  -6  26   4      153.70      137.37     24.66 o 
  -5  26   4       10.55       11.10     21.89 o 
  -4  26   4      802.51      726.94     27.62 o 
  -3  26   4        6.74       12.27     24.20 o 
  -2  26   4       11.13       27.64     33.43 o 
  -1  26   4       17.39        3.85     29.30 o 
   0  26   4      328.07      356.46     36.05 o 
   1  26   4       38.65       76.99     38.10 o 
   2  26   4      895.93      758.74     38.56 o 
   3  26   4       40.76      111.79     28.93 o 
   4  26   4       42.28       40.89     22.85 o 
   5  26   4       79.75       69.82     25.44 o 
   6  26   4       96.23      115.44     24.89 o 
   7  26   4       32.24       32.00     20.41 o 
   8  26   4       53.56       43.78     22.47 o 
  -8  27   4       29.89        6.03     15.73 o 
  -7  27   4       19.76       10.66     25.31 o 
  -6  27   4      393.09      417.74     30.69 o 
  -5  27   4       67.88       86.98     26.42 o 
  -4  27   4        4.33       30.49     23.05 o 
  -3  27   4       77.49       30.23     28.38 o 
  -2  27   4      234.53      195.30     82.66 o 
  -1  27   4       27.60       -6.10     29.37 o 
   0  27   4      866.30      945.00     42.76 o 
   1  27   4       36.92       -9.89     38.30 o 
   2  27   4     1069.91      900.18     54.17 o 
   3  27   4      282.84      240.92     27.28 o 
   4  27   4       93.15       52.05     25.53 o 
   5  27   4       25.07        5.29     23.73 o 
   6  27   4       72.62       93.48     23.23 o 
   7  27   4       14.68        9.19     21.86 o 
  -7  28   4        4.25       -4.69     22.04 o 
  -6  28   4        3.94       27.06     26.99 o 
  -5  28   4        0.14       28.46     30.02 o 
  -4  28   4       36.16       34.83     26.43 o 
  -3  28   4        2.18       14.83     26.14 o 
  -2  28   4        5.20        3.04     33.31 o 
  -1  28   4      127.68      130.97     29.41 o 
   0  28   4      152.31      141.05     28.83 o 
   1  28   4      174.06      167.14     44.45 o 
   2  28   4      445.93      417.01     44.90 o 
   3  28   4      121.74      106.67     23.13 o 
   4  28   4      148.74      146.06     26.10 o 
   5  28   4        0.17      -15.00     22.18 o 
   6  28   4       31.83       42.41     20.64 o 
   7  28   4        0.29       -5.55     19.51 o 
  -7  29   4        1.99       -6.98     18.74 o 
  -6  29   4        9.93       16.72     20.69 o 
  -5  29   4       78.64       86.50     23.79 o 
  -4  29   4        3.77       31.40     25.17 o 
  -3  29   4        4.11       -5.88     63.44 o 
  -2  29   4       11.47        1.22     32.95 o 
  -1  29   4       31.97       16.76     32.63 o 
   0  29   4      614.44      663.15     46.97 o 
   1  29   4      413.93      510.06     61.47 o 
   2  29   4       78.76       86.78     26.07 o 
   3  29   4       25.06       31.86     22.87 o 
   4  29   4        0.22       -0.34     22.28 o 
   5  29   4        4.14       -2.11     20.69 o 
   6  29   4       68.43       90.34     19.85 o 
   7  29   4       18.81       13.04     27.99 o 
  -6  30   4       18.64       17.34     23.56 o 
  -5  30   4        2.62        2.60     26.40 o 
  -4  30   4       29.53       45.38     26.90 o 
  -3  30   4        2.75       25.21     34.01 o 
  -2  30   4        0.27        8.24     53.25 o 
  -1  30   4      219.70      257.63     36.47 o 
   0  30   4        4.07       22.49     34.47 o 
   1  30   4      268.89      299.09     61.82 o 
   2  30   4       62.57      111.77     25.22 o 
   3  30   4      399.72      345.13     37.29 o 
   4  30   4        0.34       -3.48     21.66 o 
   5  30   4       31.95       26.73     21.85 o 
   6  30   4        1.67       -1.36     17.83 o 
  -6  31   4       15.73       16.61     17.87 o 
  -5  31   4       97.63      124.42     34.73 o 
  -4  31   4        2.42      -13.10     39.23 o 
  -3  31   4      285.04      304.34     85.47 o 
  -2  31   4        7.70       57.85     49.36 o 
  -1  31   4       84.93      137.97     52.98 o 
   0  31   4        1.74      -17.40     48.70 o 
   1  31   4      210.21      179.77     32.38 o 
   2  31   4       15.54       45.91     24.21 o 
   3  31   4      212.54      229.22     25.26 o 
   4  31   4       49.53       63.71     22.45 o 
   5  31   4       11.73        7.08     19.32 o 
   6  31   4       37.36       -3.63     26.74 o 
  -5  32   4        0.16       25.73     20.27 o 
  -4  32   4        6.78      -11.16     35.64 o 
  -3  32   4        1.76        9.19     38.93 o 
  -2  32   4      195.87      168.74     39.90 o 
  -1  32   4       41.38       44.29     43.75 o 
   0  32   4       20.18       38.34     45.13 o 
   1  32   4       55.98       78.78     45.72 o 
   2  32   4       94.39      114.65     28.13 o 
   3  32   4       27.80       15.56     21.84 o 
   4  32   4        9.78        9.97     19.50 o 
   5  32   4      119.02      127.58     21.08 o 
  -5  33   4       17.24       13.34     22.94 o 
  -4  33   4       73.32       72.04     32.88 o 
  -3  33   4       38.39       60.39     35.03 o 
  -2  33   4       21.99       96.44     40.29 o 
  -1  33   4       10.02      -16.93     38.32 o 
   0  33   4      239.47      251.11     46.19 o 
   1  33   4        3.72       34.34     37.18 o 
   2  33   4       30.51       41.85     29.34 o 
   3  33   4        5.05       49.92     41.53 o 
   4  33   4       41.45       21.98     34.94 o 
  -4  34   4       24.06       -7.25     23.31 o 
  -3  34   4        1.95        8.02     30.08 o 
  -2  34   4      172.57      272.40     40.74 o 
  -1  34   4        0.03       36.42     32.70 o 
   0  34   4      117.50      156.81     39.03 o 
   1  34   4        0.79       49.44     36.35 o 
   2  34   4       63.93       25.04     39.55 o 
   3  34   4        0.87       35.81     35.30 o 
   4  34   4        4.86       16.02     25.98 o 
  -3  35   4       13.34       39.19     21.64 o 
  -2  35   4      233.11      278.36     32.75 o 
  -1  35   4      360.61      453.83     38.24 o 
   0  35   4       37.34       36.00     28.47 o 
   1  35   4       21.61       39.61     34.38 o 
   2  35   4        0.02      -14.46     31.83 o 
   3  35   4        3.39        4.96     25.34 o 
   0  36   4        6.90       -8.61     26.83 o 
   1  36   4       10.55       43.31     24.63 o 
 -12   1   5       43.11       44.68     21.08 o 
 -11   1   5        0.05       -2.02     21.59 o 
 -10   1   5       22.16       59.30     21.68 o 
  -9   1   5       51.28       91.82     27.47 o 
  -8   1   5       17.61       33.94     22.09 o 
  -7   1   5        5.47       26.47     24.71 o 
  -6   1   5        7.89      -18.72     18.72 o 
  -5   1   5      217.62      225.75     13.48 o 
  -4   1   5       23.94       33.69     13.54 o 
  -3   1   5    11997.14    12110.78     40.78 o 
  -2   1   5    40106.84    38978.82    132.74 o 
  -1   1   5    11698.75    13086.29     99.86 o 
   0   1   5     5879.62     5670.85     64.24 o 
   1   1   5        6.75       45.73      8.19 o 
   2   1   5     1065.76     1115.21     61.61 o 
   3   1   5    21246.50    20389.92     77.04 o 
   4   1   5      167.29      196.07     13.73 o 
   5   1   5        5.12        8.76     15.23 o 
   6   1   5       28.33       22.05     25.38 o 
   7   1   5       21.49       10.14     20.61 o 
   8   1   5       52.90       56.32     21.28 o 
   9   1   5      152.44      144.46     25.07 o 
  10   1   5      398.30      442.07     27.89 o 
  11   1   5       28.93       18.73     33.26 o 
  12   1   5        0.08      -11.19     21.03 o 
 -12   2   5        0.15       14.04     20.35 o 
 -11   2   5       14.74        8.59     21.98 o 
 -10   2   5      252.36      311.14     25.51 o 
  -9   2   5        2.30       59.73     26.55 o 
  -8   2   5     1265.46     1099.22     33.73 o 
  -7   2   5       91.29       79.01     22.74 o 
  -6   2   5        0.01      -16.21     19.00 o 
  -5   2   5       47.74       32.73     14.18 o 
  -4   2   5     1002.00     1047.38     21.78 o 
  -3   2   5      824.88      599.47     13.45 o 
  -2   2   5   323455.97   323837.91    892.29 o 
  -1   2   5      569.51      660.92     15.59 o 
   0   2   5       63.00       34.27      9.33 o 
   1   2   5      816.16      911.21     12.68 o 
   2   2   5   123072.70   126565.33    649.76 o 
   3   2   5      607.71      601.58     17.28 o 
   4   2   5     3446.29     3268.89     43.01 o 
   5   2   5        0.23        6.62     15.29 o 
   6   2   5      215.38      274.48     25.60 o 
   7   2   5       36.87       29.80     20.24 o 
   8   2   5      170.35      123.33     24.11 o 
   9   2   5      634.15      612.81     31.70 o 
  10   2   5       15.34       28.89     23.20 o 
  11   2   5        0.03        9.77     32.70 o 
  12   2   5       92.49      108.97     21.08 o 
 -12   3   5      167.14       96.28     31.06 o 
 -11   3   5       12.54       10.47     21.66 o 
 -10   3   5      200.32      212.07     25.17 o 
  -9   3   5        1.88       -4.60     27.51 o 
  -8   3   5     1072.75      932.62     29.64 o 
  -7   3   5        0.24       -0.44     20.86 o 
  -6   3   5      370.95      286.99     18.99 o 
  -5   3   5      125.86      111.10     15.17 o 
  -4   3   5     4514.75     4061.77     49.65 o 
  -3   3   5       84.35      107.12     12.28 o 
  -2   3   5      275.90      334.11     13.80 o 
  -1   3   5       95.42      114.92      7.31 o 
   0   3   5    21300.38    18182.56    154.48 o 
   1   3   5     2467.71     2608.04     16.43 o 
   2   3   5     1967.74     1928.60     21.21 o 
   3   3   5     2006.89     1822.13     25.12 o 
   4   3   5     5774.64     5979.03     58.46 o 
   5   3   5     1104.43     1144.27     27.87 o 
   6   3   5       41.57       27.65     17.01 o 
   7   3   5      160.35      174.34     23.99 o 
   8   3   5      830.30      772.92     31.08 o 
   9   3   5      413.38      395.56     28.27 o 
  10   3   5       37.54       38.25     25.53 o 
  11   3   5        0.89       -7.12     23.99 o 
  12   3   5        0.31       16.91     19.17 o 
 -12   4   5      140.11       58.51     30.59 o 
 -11   4   5       40.74       33.35     20.94 o 
 -10   4   5       21.33       35.85     25.28 o 
  -9   4   5       14.68       21.96     20.83 o 
  -8   4   5      615.34      580.58     26.68 o 
  -7   4   5        0.17        0.93     18.81 o 
  -6   4   5      417.74      457.27     19.38 o 
  -5   4   5     1098.30     1119.98     25.02 o 
  -4   4   5       11.30       32.90     11.50 o 
  -3   4   5     2216.67     2413.88     32.50 o 
  -2   4   5    28687.51    25429.57     80.41 o 
  -1   4   5        3.34        6.66      6.16 o 
   0   4   5     1027.68      918.03     14.48 o 
   1   4   5     9513.12     9086.40    159.35 o 
   2   4   5        7.27       28.28     14.14 o 
   3   4   5     4961.84     4397.26     64.12 o 
   4   4   5     3915.98     3844.85     62.41 o 
   5   4   5      367.62      293.57     20.37 o 
   6   4   5        1.52       -1.21     17.59 o 
   7   4   5      978.52      919.95     24.74 o 
   8   4   5      537.68      504.33     28.63 o 
   9   4   5      735.32      727.86     32.21 o 
  10   4   5       38.26       32.68     25.00 o 
  11   4   5        2.91        8.52     23.69 o 
  12   4   5       27.10       41.87     27.07 o 
 -12   5   5       43.15       10.76     25.84 o 
 -11   5   5       90.32       57.61     21.07 o 
 -10   5   5       19.27        9.97     23.92 o 
  -9   5   5      645.88      669.71     27.84 o 
  -8   5   5        0.12        1.15     20.85 o 
  -7   5   5        3.05      -20.54     20.54 o 
  -6   5   5        6.80       15.27     14.85 o 
  -5   5   5      314.61      404.25     19.62 o 
  -4   5   5     1221.45     1280.17     27.68 o 
  -3   5   5    15448.73    13781.92    322.42 o 
  -2   5   5       95.50      107.01     10.73 o 
  -1   5   5     1107.53      799.52     23.44 o 
   0   5   5      117.23      131.10     11.62 o 
   1   5   5     5164.47     4770.89     65.49 o 
   2   5   5      302.33      294.97     12.64 o 
   3   5   5     1929.43     1859.80     47.30 o 
   4   5   5    12768.01    12108.70    163.51 o 
   5   5   5     2881.83     3376.60     51.79 o 
   6   5   5       19.66       15.40     18.91 o 
   7   5   5      256.04      256.27     24.30 o 
   8   5   5      195.18      210.10     25.42 o 
   9   5   5      334.09      347.36     27.87 o 
  10   5   5       84.31       55.32     30.31 o 
  11   5   5        0.00       10.17     20.24 o 
  12   5   5       29.56       11.57     25.05 o 
 -12   6   5       17.66       10.96     26.28 o 
 -11   6   5       32.70       27.32     24.69 o 
 -10   6   5       80.14       93.75     24.89 o 
  -9   6   5      128.14      161.34     21.97 o 
  -8   6   5       58.03       64.16     19.27 o 
  -7   6   5       15.22       18.23     20.03 o 
  -6   6   5      103.46       96.71     17.25 o 
  -5   6   5      744.69      737.35     22.01 o 
  -4   6   5       18.03       47.36     20.25 o 
  -3   6   5      691.81      677.31     22.00 o 
  -2   6   5       77.44       84.29      8.78 o 
  -1   6   5     6293.70     7213.62     81.61 o 
   0   6   5      759.91      720.07     13.47 o 
   1   6   5        1.75       10.32      5.70 o 
   2   6   5     1232.03     1107.67     21.12 o 
   3   6   5      673.37      590.07     17.50 o 
   4   6   5      682.90      846.87     22.11 o 
   5   6   5     1031.98      950.41     28.16 o 
   6   6   5      134.46      133.54     19.73 o 
   7   6   5      226.73      227.17     19.73 o 
   8   6   5      738.97      747.65     41.81 o 
   9   6   5      856.75      837.51     44.07 o 
  10   6   5       16.51       33.76     29.91 o 
  11   6   5       14.60       31.18     19.98 o 
  12   6   5        6.94      -22.61     22.61 o 
 -11   7   5        1.95       19.92     24.20 o 
 -10   7   5        4.23       -8.74     29.30 o 
  -9   7   5       24.59       31.41     19.68 o 
  -8   7   5      112.37       88.81     22.47 o 
  -7   7   5       16.83       30.96     20.87 o 
  -6   7   5        0.06       10.91     22.14 o 
  -5   7   5        7.86        3.67     14.77 o 
  -4   7   5    17861.43    19094.71   1179.78 o 
  -3   7   5     2687.85     2759.13     32.92 o 
  -2   7   5     1591.31     1419.91     43.53 o 
  -1   7   5     4808.60     4718.19     59.27 o 
   0   7   5     5993.31     5226.00     49.81 o 
   1   7   5      866.36      818.40     15.16 o 
   2   7   5      508.95      516.01     20.06 o 
   3   7   5    10536.55    10386.61     69.23 o 
   4   7   5     5271.75     5756.14    135.89 o 
   5   7   5      659.60      680.35     25.65 o 
   6   7   5      289.09      277.34     22.42 o 
   7   7   5       92.56       66.14     19.28 o 
   8   7   5     1475.74     1373.59     66.44 o 
   9   7   5     1156.85     1173.43     43.91 o 
  10   7   5      510.11      559.45     30.52 o 
  11   7   5       35.53       47.75     20.06 o 
 -11   8   5        3.35      -19.62     19.88 o 
 -10   8   5        0.19      -10.40     28.90 o 
  -9   8   5        1.26       12.33     21.13 o 
  -8   8   5      207.55      268.28     21.43 o 
  -7   8   5       12.87       44.93     17.82 o 
  -6   8   5     1915.90     1927.51     59.34 o 
  -5   8   5       42.03       31.04     14.49 o 
  -4   8   5      201.51      237.94     26.37 o 
  -3   8   5       48.71       60.40      9.86 o 
  -2   8   5    10117.89     8739.09    221.93 o 
  -1   8   5      353.56      301.87     11.57 o 
   0   8   5        7.43        4.07      3.42 o 
   1   8   5       90.82      108.75      5.33 o 
   2   8   5     7166.30     5623.86   1045.65 o 
   3   8   5    17053.16    16728.23    258.80 o 
   4   8   5     1315.99     1317.06     32.75 o 
   5   8   5       90.17      121.10     18.50 o 
   6   8   5      713.14      794.66     35.45 o 
   7   8   5      135.13      104.54     19.01 o 
   8   8   5       68.09      105.09     20.89 o 
   9   8   5      468.27      435.77     33.37 o 
  10   8   5      179.11      155.44     25.10 o 
  11   8   5       62.90       55.98     19.40 o 
 -11   9   5        1.58       -6.57     17.82 o 
 -10   9   5        4.47        9.08     23.52 o 
  -9   9   5        1.16       -5.96     20.28 o 
  -8   9   5       20.40       14.14     18.14 o 
  -7   9   5      284.18      370.75     22.57 o 
  -6   9   5      504.89      573.37     32.13 o 
  -5   9   5      174.82      156.44     16.92 o 
  -4   9   5    18783.79    19496.59   1422.61 o 
  -3   9   5      542.52      555.48     24.27 o 
  -2   9   5      494.54      456.00     16.26 o 
  -1   9   5     1513.59     1590.12     35.05 o 
   0   9   5     3001.76     2765.46     28.11 o 
   1   9   5     2252.76     2101.15     55.90 o 
   2   9   5       47.83      162.41     26.81 o 
   3   9   5      581.24      752.90     30.82 o 
   4   9   5     2121.51     2276.20     55.36 o 
   5   9   5        7.57       13.30     17.01 o 
   6   9   5        4.10       -4.52     25.33 o 
   7   9   5      348.23      307.40     20.88 o 
   8   9   5      218.61      243.20     21.38 o 
   9   9   5      114.64      170.38     24.68 o 
  10   9   5       19.11       37.35     23.38 o 
  11   9   5        9.83       37.63     21.81 o 
 -11  10   5        4.37       35.69     24.76 o 
 -10  10   5        0.71       -3.94     22.71 o 
  -9  10   5      159.69      176.14     20.43 o 
  -8  10   5       14.59        8.35     18.56 o 
  -7  10   5      895.20      853.44     26.07 o 
  -6  10   5      620.79      594.05     33.83 o 
  -5  10   5      129.99      123.30     16.77 o 
  -4  10   5      708.06      742.86     27.99 o 
  -3  10   5      356.15      418.48     25.62 o 
  -2  10   5      893.56      981.35     18.50 o 
  -1  10   5     3907.81     4231.28     82.56 o 
   0  10   5       39.96       52.62      5.55 o 
   1  10   5     6714.65     6380.56    129.51 o 
   2  10   5     7558.86     7705.38    148.22 o 
   3  10   5     2809.92     3022.55     88.26 o 
   4  10   5      228.09      333.35     18.68 o 
   5  10   5      418.59      351.08     27.39 o 
   6  10   5      159.65      168.42     26.76 o 
   7  10   5       18.86       35.98     18.28 o 
   8  10   5        1.64       10.05     19.95 o 
   9  10   5       86.21       84.18     23.64 o 
  10  10   5       53.14       45.18     21.71 o 
  11  10   5        0.98        7.45     24.80 o 
 -11  11   5        0.11        7.15     23.69 o 
 -10  11   5        0.24       -5.41     22.42 o 
  -9  11   5        7.85       18.62     18.64 o 
  -8  11   5        7.20        9.61     18.29 o 
  -7  11   5      884.63      840.77     25.74 o 
  -6  11   5        0.08       20.30     20.25 o 
  -5  11   5      898.12      868.40     34.73 o 
  -4  11   5        8.14       41.52     19.71 o 
  -3  11   5     1442.89     1066.98     36.95 o 
  -2  11   5       48.21       89.78     12.19 o 
  -1  11   5     9559.83    10481.50    168.41 o 
   0  11   5     1601.99     1762.35     20.30 o 
   1  11   5     5710.53     6329.59    120.00 o 
   2  11   5      133.27      130.34     17.72 o 
   3  11   5     5215.27     5019.50     56.52 o 
   4  11   5       10.08        2.18     14.54 o 
   5  11   5      584.26      608.44     34.69 o 
   6  11   5      228.04      227.84     17.64 o 
   7  11   5       57.53       58.15     18.21 o 
   8  11   5        5.12      -17.73     18.97 o 
   9  11   5        1.07       16.98     21.79 o 
  10  11   5       30.75       18.79     21.46 o 
  11  11   5        0.28       -1.22     21.77 o 
 -11  12   5        1.43        7.16     19.68 o 
 -10  12   5       26.85       11.17     19.89 o 
  -9  12   5       50.00       81.02     18.84 o 
  -8  12   5       15.23       22.87     18.58 o 
  -7  12   5       11.13        0.19     18.19 o 
  -6  12   5      292.74      282.17     20.69 o 
  -5  12   5       21.70       42.31     22.77 o 
  -4  12   5       24.50       32.56     19.08 o 
  -3  12   5     9558.63     9500.56     92.40 o 
  -2  12   5        3.28       17.07     10.36 o 
  -1  12   5    11974.80    12565.10     55.73 o 
   0  12   5     5656.66     6716.85    126.52 o 
   1  12   5      477.92      748.55     23.90 o 
   2  12   5    11579.17    11973.57    164.99 o 
   3  12   5      621.33      729.62     32.02 o 
   4  12   5      208.16      231.15     31.56 o 
   5  12   5       24.09       49.59     26.64 o 
   6  12   5      122.92       94.18     17.88 o 
   7  12   5       31.02       15.80     20.54 o 
   8  12   5      111.11      114.28     18.27 o 
   9  12   5      113.19      125.18     22.99 o 
  10  12   5       95.50       59.69     24.23 o 
  11  12   5       34.95       25.88     22.33 o 
 -11  13   5        1.23       39.61     30.34 o 
 -10  13   5        0.56        9.39     24.61 o 
  -9  13   5        7.44       -0.57     18.18 o 
  -8  13   5       46.85       52.51     17.40 o 
  -7  13   5      129.55      114.19     19.59 o 
  -6  13   5       52.73       31.68     19.34 o 
  -5  13   5      161.50      193.74     25.41 o 
  -4  13   5     1464.95     1623.88     32.67 o 
  -3  13   5     1523.21     1745.95     34.85 o 
  -2  13   5      316.11      240.48     12.03 o 
  -1  13   5      547.08      612.99     14.92 o 
   0  13   5     9957.18    12888.53     87.51 o 
   1  13   5     1260.44     1281.82     54.05 o 
   2  13   5     3695.32     3673.51     61.14 o 
   3  13   5      149.22      127.86     28.30 o 
   4  13   5     1821.39     1847.27     54.03 o 
   5  13   5       47.04       37.45     28.03 o 
   6  13   5       23.44       52.84     16.98 o 
   7  13   5       11.39       11.11     17.79 o 
   8  13   5      119.56       75.75     19.39 o 
   9  13   5        4.82       27.78     24.29 o 
  10  13   5       24.75       43.15     22.61 o 
  11  13   5       23.43       36.53     30.91 o 
 -11  14   5       27.51       29.45     19.28 o 
 -10  14   5      297.77      221.75     26.22 o 
  -9  14   5       11.47       32.41     20.39 o 
  -8  14   5      199.06      212.01     19.73 o 
  -7  14   5       42.61       50.79     19.53 o 
  -6  14   5      573.43      487.62     23.35 o 
  -5  14   5        7.01       27.54     26.81 o 
  -4  14   5     1438.03     1571.93     32.39 o 
  -3  14   5       20.82       80.19     18.39 o 
  -2  14   5      125.68      130.63     17.52 o 
  -1  14   5      791.85      771.85     22.64 o 
   0  14   5     2034.69     2496.85    106.26 o 
   1  14   5     3594.87     3601.06     45.10 o 
   2  14   5     4952.61     5502.82     91.17 o 
   3  14   5       40.01       59.00     26.93 o 
   4  14   5      273.32      263.58     30.59 o 
   5  14   5      468.77      408.99     64.55 o 
   6  14   5      164.11      191.38     18.80 o 
   7  14   5      200.41      181.59     20.57 o 
   8  14   5       32.02       37.83     19.24 o 
   9  14   5       46.49       60.04     24.03 o 
  10  14   5       24.32       11.33     22.90 o 
  11  14   5        7.23      -11.88     27.61 o 
 -11  15   5      125.63      116.52     18.89 o 
 -10  15   5       18.14       27.49     23.07 o 
  -9  15   5      469.62      513.92     27.35 o 
  -8  15   5       43.77       40.95     17.82 o 
  -7  15   5       48.65       23.11     19.52 o 
  -6  15   5      224.51      166.63     19.31 o 
  -5  15   5       78.54       93.03     19.58 o 
  -4  15   5      479.08      451.82     30.09 o 
  -3  15   5       42.85      110.42     26.23 o 
  -2  15   5       98.91      112.38     27.72 o 
  -1  15   5     2699.93     3046.58     66.64 o 
   0  15   5      740.52      910.53     27.42 o 
   1  15   5       34.37       42.77     16.25 o 
   2  15   5       41.01       99.50     22.37 o 
   3  15   5     1140.29     1148.63     54.94 o 
   4  15   5       29.73       16.36     28.87 o 
   5  15   5     2216.21     2036.18     46.27 o 
   6  15   5      929.24      882.20     28.98 o 
   7  15   5      650.28      628.30     27.67 o 
   8  15   5      106.15      102.86     23.63 o 
   9  15   5       66.88       87.61     24.35 o 
  10  15   5       31.20       35.25     26.87 o 
  11  15   5        1.17        0.54     26.36 o 
 -10  16   5       19.93       28.21     21.18 o 
  -9  16   5      704.26      772.44     33.08 o 
  -8  16   5        0.04       10.74     16.67 o 
  -7  16   5        9.43        1.04     20.39 o 
  -6  16   5      242.01      195.70     21.51 o 
  -5  16   5     1400.97     1294.54     29.43 o 
  -4  16   5      317.09      278.43     26.95 o 
  -3  16   5     2376.12     2463.26     83.63 o 
  -2  16   5       57.46       63.38     28.20 o 
  -1  16   5       99.59      232.21     50.91 o 
   0  16   5       20.56       25.54     23.66 o 
   1  16   5      514.95      512.72     24.81 o 
   2  16   5      318.58      414.39     34.49 o 
   3  16   5      323.64      316.69     32.09 o 
   4  16   5        0.04        3.42     30.36 o 
   5  16   5     5742.98     5134.87     57.55 o 
   6  16   5      657.11      498.50     24.91 o 
   7  16   5     1523.57     1430.29     38.84 o 
   8  16   5     1051.66     1080.23     36.76 o 
   9  16   5       21.92       35.89     27.55 o 
  10  16   5        1.03      -23.36     31.64 o 
 -10  17   5      167.35      160.36     21.92 o 
  -9  17   5      451.08      500.54     43.80 o 
  -8  17   5       55.94       54.18     19.80 o 
  -7  17   5      180.79      145.87     22.45 o 
  -6  17   5        0.24        3.33     19.98 o 
  -5  17   5        4.84       14.63     19.11 o 
  -4  17   5       14.98       14.36     21.52 o 
  -3  17   5     2007.12     2125.02     83.01 o 
  -2  17   5        1.55       -4.95     43.67 o 
  -1  17   5     2522.77     2361.28     94.07 o 
   0  17   5        3.70       28.08     43.74 o 
   1  17   5      883.77      836.46     40.92 o 
   2  17   5      117.05      154.86     28.06 o 
   3  17   5     1995.71     2181.76     60.60 o 
   4  17   5       26.36       48.23     33.45 o 
   5  17   5     1639.17     1624.18     39.00 o 
   6  17   5     2343.51     2205.91     40.17 o 
   7  17   5      214.36      231.38     21.94 o 
   8  17   5       19.09       30.69     23.08 o 
   9  17   5       70.56       75.48     26.40 o 
  10  17   5       32.92        0.32     20.44 o 
 -10  18   5      117.79      104.55     18.45 o 
  -9  18   5      298.69      312.19     26.45 o 
  -8  18   5        9.14       12.42     20.00 o 
  -7  18   5      107.64       77.30     21.34 o 
  -6  18   5      136.37       99.39     22.54 o 
  -5  18   5        0.37      -10.62     19.69 o 
  -4  18   5       16.60        6.19     19.10 o 
  -3  18   5        3.75       -0.87     25.66 o 
  -2  18   5      684.16      807.78     66.89 o 
  -1  18   5      309.80      398.97     54.97 o 
   0  18   5     1293.20     1107.52     73.52 o 
   1  18   5      366.54      510.01     68.78 o 
   2  18   5      183.83      192.33     28.83 o 
   3  18   5      851.39      854.11     44.18 o 
   4  18   5      180.84      157.10     19.91 o 
   5  18   5        0.13       -0.59     20.03 o 
   6  18   5     3304.99     3016.88     45.63 o 
   7  18   5      323.24      297.36     22.75 o 
   8  18   5        2.17       43.11     21.75 o 
   9  18   5        0.01      -16.59     21.55 o 
  10  18   5       46.62       20.09     24.40 o 
 -10  19   5       46.42       32.49     15.13 o 
  -9  19   5        6.76       25.57     21.80 o 
  -8  19   5       35.65       36.63     20.33 o 
  -7  19   5       24.99        5.63     20.66 o 
  -6  19   5       17.80       12.09     20.48 o 
  -5  19   5        2.77       -5.01     20.81 o 
  -4  19   5     5586.38     5349.99     55.54 o 
  -3  19   5      631.53      665.40     27.58 o 
  -2  19   5      197.28      269.68     54.55 o 
  -1  19   5      120.13       88.33     46.17 o 
   0  19   5      465.47      410.14     56.41 o 
   1  19   5       31.87        1.86     27.50 o 
   2  19   5       17.50       35.02     28.47 o 
   3  19   5      547.51      527.50     64.60 o 
   4  19   5        0.07        5.27     16.60 o 
   5  19   5     3159.59     2911.91     56.64 o 
   6  19   5     1677.09     1636.47     36.16 o 
   7  19   5      547.84      492.83     24.58 o 
   8  19   5     1008.21      979.56     29.43 o 
   9  19   5        0.04        7.13     20.32 o 
  10  19   5       26.88       19.05     21.97 o 
 -10  20   5        1.57        1.89     16.06 o 
  -9  20   5       61.31       59.40     19.81 o 
  -8  20   5        3.17       20.58     19.57 o 
  -7  20   5        8.53       -2.47     23.58 o 
  -6  20   5        4.00       31.78     23.06 o 
  -5  20   5        4.44       20.50     20.25 o 
  -4  20   5     2000.36     1921.63     37.83 o 
  -3  20   5      385.05      372.29     27.43 o 
  -2  20   5     2368.35     2471.09     64.55 o 
  -1  20   5       35.74       48.83     44.98 o 
   0  20   5      235.37      146.08     48.76 o 
   1  20   5      401.16      453.46     35.23 o 
   2  20   5     2132.61     2296.19     74.77 o 
   3  20   5       88.95       94.17     21.62 o 
   4  20   5      484.50      426.35     19.80 o 
   5  20   5     2268.43     2322.24     83.95 o 
   6  20   5      352.20      323.30     23.12 o 
   7  20   5      466.10      461.67     22.51 o 
   8  20   5      436.35      361.09     23.38 o 
   9  20   5        1.45       20.57     22.87 o 
  10  20   5       38.89       31.05     26.31 o 
  -9  21   5       85.72       85.13     16.07 o 
  -8  21   5        0.36       -0.87     18.53 o 
  -7  21   5      360.02      339.42     27.54 o 
  -6  21   5        0.51       34.29     24.08 o 
  -5  21   5      872.21      881.38     30.65 o 
  -4  21   5      839.69      874.81     30.03 o 
  -3  21   5       44.31       17.64     22.57 o 
  -2  21   5      993.24     1055.11     56.64 o 
  -1  21   5       91.22      152.96     28.50 o 
   0  21   5       75.71       70.62     46.75 o 
   1  21   5      199.67      297.32     62.43 o 
   2  21   5     2037.84     1865.03     68.98 o 
   3  21   5      874.27      827.45     32.02 o 
   4  21   5       48.45       46.56     17.99 o 
   5  21   5      565.36      543.57     27.09 o 
   6  21   5       15.85       62.17     19.42 o 
   7  21   5       32.68       65.90     17.47 o 
   8  21   5      225.34      180.76     20.54 o 
   9  21   5        9.10       23.94     21.06 o 
  -9  22   5       23.82       29.07     14.00 o 
  -8  22   5        0.14        1.59     17.63 o 
  -7  22   5       13.70       26.79     21.25 o 
  -6  22   5       50.36      161.89     26.07 o 
  -5  22   5     5023.39     4488.81     78.05 o 
  -4  22   5      187.43      135.95     22.55 o 
  -3  22   5     5973.15     5836.43     82.04 o 
  -2  22   5      853.89      860.67     43.43 o 
  -1  22   5      203.17      153.90     31.87 o 
   0  22   5      649.23      544.77     81.02 o 
   1  22   5     6302.76     7456.31    238.02 o 
   2  22   5     1972.45     2130.80     62.61 o 
   3  22   5       22.97       49.25     21.75 o 
   4  22   5        4.06       28.64     24.30 o 
   5  22   5        0.09       -6.50     20.49 o 
   6  22   5       12.61       13.97     18.82 o 
   7  22   5        0.11        9.68     17.90 o 
   8  22   5        0.45       16.40     19.02 o 
   9  22   5      165.07      137.46     20.34 o 
  -9  23   5       17.00       21.62     14.87 o 
  -8  23   5       53.68       59.84     15.23 o 
  -7  23   5       71.77       50.70     20.27 o 
  -6  23   5      261.36      315.96     27.24 o 
  -5  23   5     1605.66     1556.50     35.69 o 
  -4  23   5       57.95       65.24     21.18 o 
  -3  23   5      261.01      255.34     28.65 o 
  -2  23   5     2975.11     2790.92     53.21 o 
  -1  23   5      172.80      163.72     30.14 o 
   0  23   5       66.92      134.62     35.81 o 
   1  23   5     2958.50     3156.06    113.98 o 
   2  23   5      167.18      209.12     31.26 o 
   3  23   5        4.37        4.22     25.46 o 
   4  23   5        0.11       17.90     23.44 o 
   5  23   5       78.54       79.76     23.67 o 
   6  23   5      111.87       94.88     23.54 o 
   7  23   5      225.85      230.10     19.37 o 
   8  23   5       70.88       69.30     17.98 o 
   9  23   5        4.17       21.54     20.56 o 
  -8  24   5       44.67       24.77     17.27 o 
  -7  24   5       42.17       47.40     17.03 o 
  -6  24   5      955.39     1009.02     38.35 o 
  -5  24   5       30.13       29.63     22.75 o 
  -4  24   5      289.35      325.72     26.10 o 
  -3  24   5       60.95       59.86     24.31 o 
  -2  24   5      295.74      296.96     28.09 o 
  -1  24   5      103.16      160.90     38.18 o 
   0  24   5      256.58      255.77     38.92 o 
   1  24   5     2474.31     2613.25    259.42 o 
   2  24   5      882.94      970.98     45.73 o 
   3  24   5       42.08       38.98     23.99 o 
   4  24   5       57.25       61.16     24.51 o 
   5  24   5      165.56      171.01     24.11 o 
   6  24   5       52.90       77.40     21.70 o 
   7  24   5        1.39       19.19     21.07 o 
   8  24   5       65.53       41.13     28.82 o 
  -8  25   5        1.11      -13.06     22.91 o 
  -7  25   5       14.62       22.08     19.28 o 
  -6  25   5      237.04      214.10     31.91 o 
  -5  25   5      112.80      103.97     25.56 o 
  -4  25   5      176.90      182.10     24.26 o 
  -3  25   5       83.04       63.75     25.41 o 
  -2  25   5      172.55      185.16     33.23 o 
  -1  25   5      148.85      194.95     44.36 o 
   0  25   5       85.34       69.85     36.65 o 
   1  25   5        6.65       27.20     39.22 o 
   2  25   5      190.22      306.85     34.55 o 
   3  25   5       78.73       64.72     28.61 o 
   4  25   5        9.71       -8.43     20.78 o 
   5  25   5       38.73       49.22     21.28 o 
   6  25   5       91.02       58.48     21.25 o 
   7  25   5        8.55       23.00     29.91 o 
   8  25   5        0.01       -1.43     23.43 o 
  -8  26   5       24.36       11.57     24.23 o 
  -7  26   5       20.59       46.77     17.79 o 
  -6  26   5      292.62      267.62     31.62 o 
  -5  26   5       11.88       27.92     23.79 o 
  -4  26   5     1114.35     1078.79     37.31 o 
  -3  26   5      112.49       86.72     25.25 o 
  -2  26   5      410.63      352.14     43.99 o 
  -1  26   5       41.50       19.52     34.64 o 
   0  26   5        5.79      -31.39     49.28 o 
   1  26   5     1398.46     1141.15     57.30 o 
   2  26   5      982.72     1046.99     56.77 o 
   3  26   5       31.54       46.31     29.02 o 
   4  26   5        0.92        8.07     21.60 o 
   5  26   5        0.32      -11.16     25.22 o 
   6  26   5        1.38       11.96     23.66 o 
   7  26   5       22.49       28.27     20.30 o 
   8  26   5      149.40      116.92     22.00 o 
  -8  27   5        0.08      -11.60     20.62 o 
  -7  27   5       41.13       42.30     33.09 o 
  -6  27   5       30.65       57.29     25.64 o 
  -5  27   5      574.56      480.45     34.05 o 
  -4  27   5       28.78       35.72     27.78 o 
  -3  27   5      474.26      462.03     33.93 o 
  -2  27   5       11.56       44.32     36.59 o 
  -1  27   5       36.44       23.88     34.95 o 
   0  27   5        4.69       63.28     35.96 o 
   1  27   5     1774.53     1674.47    151.91 o 
   2  27   5      162.03      152.88     40.38 o 
   3  27   5       58.93       48.33     26.75 o 
   4  27   5        0.01        0.94     23.87 o 
   5  27   5        0.36       -7.05     23.02 o 
   6  27   5       22.27       20.81     22.28 o 
   7  27   5       27.86       40.27     21.35 o 
  -7  28   5        0.05        0.40     22.77 o 
  -6  28   5       31.69       55.39     19.25 o 
  -5  28   5      168.65      159.60     32.05 o 
  -4  28   5       20.88       -3.74     30.60 o 
  -3  28   5      286.09      253.35     29.26 o 
  -2  28   5       12.88       22.98     33.66 o 
  -1  28   5      143.33       98.18     34.94 o 
   0  28   5      138.33       90.85     34.95 o 
   1  28   5       10.12       29.85     36.26 o 
   2  28   5       62.48       69.80     36.26 o 
   3  28   5       88.49      119.14     23.54 o 
   4  28   5        2.57       -9.00     23.29 o 
   5  28   5        0.00       -7.34     21.42 o 
   6  28   5        3.92        3.26     17.76 o 
   7  28   5        0.56       22.26     18.40 o 
  -7  29   5       52.30       50.48     24.38 o 
  -6  29   5       21.68       16.25     25.49 o 
  -5  29   5       20.74       22.90     26.70 o 
  -4  29   5      112.92      125.11     29.32 o 
  -3  29   5       94.55       64.78     34.28 o 
  -2  29   5       53.42      128.66     35.94 o 
  -1  29   5       29.20       30.69     32.85 o 
   0  29   5      182.61      181.54     34.62 o 
   1  29   5      107.80      135.05     37.16 o 
   2  29   5       21.80       21.41     33.81 o 
   3  29   5       73.20       85.93     26.22 o 
   4  29   5      168.17      155.72     23.33 o 
   5  29   5        3.50        4.96     20.84 o 
   6  29   5       21.84       35.51     20.40 o 
  -6  30   5        2.24       13.47     20.91 o 
  -5  30   5       14.34      -27.68     44.55 o 
  -4  30   5       76.73       79.26     37.72 o 
  -3  30   5       51.23        8.75     52.60 o 
  -2  30   5       18.46       38.40     31.76 o 
  -1  30   5       50.66       76.09     30.95 o 
   0  30   5       20.20       38.45     52.38 o 
   1  30   5        1.80       -7.97     49.03 o 
   2  30   5        2.93        7.02     25.83 o 
   3  30   5        3.83       -5.39     22.36 o 
   4  30   5        9.52        1.16     22.32 o 
   5  30   5        1.43       10.55     21.88 o 
   6  30   5        2.88      -18.04     18.04 o 
  -6  31   5        4.05       12.19     24.21 o 
  -5  31   5        3.77       24.05     34.24 o 
  -4  31   5       54.51       27.59     27.76 o 
  -3  31   5       22.78       27.67     44.39 o 
  -2  31   5       34.34       27.01     49.22 o 
  -1  31   5        9.79       10.78     30.06 o 
   0  31   5       64.20       70.36     51.14 o 
   1  31   5        1.15      -14.96     46.56 o 
   2  31   5        0.09       37.55     26.50 o 
   3  31   5       25.21       20.41     23.35 o 
   4  31   5        0.87        1.26     21.57 o 
   5  31   5       95.91      122.88     20.74 o 
   6  31   5       33.48       58.76     24.78 o 
  -5  32   5       85.39       45.21     63.15 o 
  -4  32   5        0.11       62.33     36.15 o 
  -3  32   5       42.01       36.77     40.79 o 
  -2  32   5      176.02      210.31     48.69 o 
  -1  32   5      179.36      246.33     51.95 o 
   0  32   5       47.00       39.31     47.17 o 
   1  32   5        0.33      -18.35     42.23 o 
   2  32   5       16.31        3.52     27.76 o 
   3  32   5       78.74       83.06     27.89 o 
   4  32   5        2.49        4.47     24.19 o 
   5  32   5       49.22       57.31     27.03 o 
  -4  33   5       68.59       88.35     29.66 o 
  -3  33   5      111.01      129.02     37.28 o 
  -2  33   5        3.01      -26.90     37.16 o 
  -1  33   5        0.81      -34.34     39.02 o 
   0  33   5      145.65      110.53     43.23 o 
   1  33   5       45.17       75.76     38.97 o 
   2  33   5        0.56       25.29     27.13 o 
   3  33   5       40.39        5.35     25.45 o 
   4  33   5        2.60       -1.80     33.38 o 
  -4  34   5       48.55       48.08     22.75 o 
  -3  34   5        0.49       15.16     28.04 o 
  -2  34   5      371.94      432.82     42.62 o 
  -1  34   5        0.51      -12.22     34.22 o 
   0  34   5      119.14      136.55     36.34 o 
   1  34   5       60.53       83.49     35.98 o 
   2  34   5        3.63       -8.41     38.57 o 
   3  34   5        1.55       37.30     32.82 o 
   4  34   5       12.04      -13.29     25.90 o 
  -2  35   5      236.80      230.45     30.72 o 
  -1  35   5       33.67       70.06     29.55 o 
   0  35   5        7.62       44.14     28.78 o 
   1  35   5       16.00       67.12     33.99 o 
   2  35   5       53.37       12.17     30.69 o 
   0  36   5       84.87        2.56     26.70 o 
 -12   0   6       12.72       19.44     26.61 o 
 -11   0   6        4.11       11.47     30.21 o 
 -10   0   6      455.88      433.32     48.19 o 
  -9   0   6       42.85       58.65     42.98 o 
  -8   0   6      906.43      876.03     48.86 o 
  -7   0   6      208.82      220.15     35.33 o 
  -6   0   6       33.16        2.16     27.51 o 
  -5   0   6      417.80      371.70     20.27 o 
  -4   0   6     1594.97     1702.72     36.02 o 
  -3   0   6        1.70       33.08      8.99 o 
  -2   0   6   430220.09   472029.94   1635.87 o 
  -1   0   6     6590.61     7063.27     84.94 o 
   0   0   6       19.19       19.35     14.78 o 
   1   0   6      245.00      171.32     14.78 o 
   2   0   6   227900.03   235086.03   1342.40 o 
   3   0   6    16547.29    15473.75     81.39 o 
   4   0   6     2786.01     3034.76     44.49 o 
   5   0   6      699.49      630.33     36.40 o 
   6   0   6      243.44      306.53     42.86 o 
   7   0   6      136.02      139.60     43.64 o 
   8   0   6      111.96       67.80     36.25 o 
   9   0   6      218.40      275.74     33.68 o 
  10   0   6      201.88      204.36     61.32 o 
  11   0   6       37.99       59.75     47.45 o 
  12   0   6       18.77        1.65     26.30 o 
 -12   1   6       14.29       36.59     18.97 o 
 -11   1   6        1.85       -7.28     21.42 o 
 -10   1   6      314.14      311.92     27.00 o 
  -9   1   6       19.38       59.43     26.92 o 
  -8   1   6      241.76      273.50     29.42 o 
  -7   1   6       34.04        9.11     22.27 o 
  -6   1   6      467.07      462.66     24.99 o 
  -5   1   6      643.50      633.24     17.39 o 
  -4   1   6      154.43      141.57     15.05 o 
  -3   1   6     1094.32     1353.27     18.52 o 
  -2   1   6    11681.90    11017.88    103.36 o 
  -1   1   6      764.85     1056.06     36.38 o 
   0   1   6     4191.19     4873.90     56.68 o 
   1   1   6       61.48       40.10      9.24 o 
   2   1   6    82977.01    82513.07    176.22 o 
   3   1   6     2814.66     2759.20     26.62 o 
   4   1   6       62.44       47.46     13.97 o 
   5   1   6      995.07     1081.65     33.94 o 
   6   1   6      775.58      710.26     47.88 o 
   7   1   6        6.12      -18.90     30.15 o 
   8   1   6       47.59       23.67     21.23 o 
   9   1   6        8.89        4.60     23.58 o 
  10   1   6      236.68      335.28     43.44 o 
  11   1   6        0.45        1.77     31.83 o 
  12   1   6        8.10       -0.98     18.74 o 
 -12   2   6        1.33      -14.91     14.91 o 
 -11   2   6       63.92       79.77     22.36 o 
 -10   2   6        0.00      -14.89     25.06 o 
  -9   2   6     1248.85     1324.83     41.65 o 
  -8   2   6      358.82      293.76     25.26 o 
  -7   2   6      338.47      403.88     23.15 o 
  -6   2   6        0.24       -6.44     20.22 o 
  -5   2   6      204.21      232.66     18.32 o 
  -4   2   6      457.78      511.33     18.29 o 
  -3   2   6     1675.67     1422.15     18.56 o 
  -2   2   6    38904.57    35771.16    103.92 o 
  -1   2   6     1139.18      936.79     44.47 o 
   0   2   6      467.79      575.01     12.37 o 
   1   2   6     2330.01     1820.29     16.94 o 
   2   2   6     6541.97     6767.13     45.18 o 
   3   2   6     9675.81     9234.91     58.27 o 
   4   2   6     4067.72     4318.97     45.67 o 
   5   2   6     2441.63     2557.46     54.16 o 
   6   2   6      196.67      245.61     32.42 o 
   7   2   6        0.01       -9.12     22.35 o 
   8   2   6       93.88       69.27     23.36 o 
   9   2   6       19.53       14.39     23.01 o 
  10   2   6      128.40      126.09     30.66 o 
  11   2   6        0.27       11.78     31.36 o 
  12   2   6        6.99       -7.16     18.50 o 
 -12   3   6        4.47       20.94     26.45 o 
 -11   3   6       46.05       15.08     21.03 o 
 -10   3   6        2.68        0.11     25.17 o 
  -9   3   6       36.83       28.98     26.95 o 
  -8   3   6      188.26      151.07     23.77 o 
  -7   3   6        1.44       19.74     20.08 o 
  -6   3   6      277.65      274.13     17.71 o 
  -5   3   6      462.00      480.53     18.92 o 
  -4   3   6     1460.70     1363.67     23.90 o 
  -3   3   6     1705.55     2401.58     23.52 o 
  -2   3   6    12983.52    11565.78     69.56 o 
  -1   3   6     2568.22     3488.77     58.59 o 
   0   3   6     4304.51     3933.71     29.24 o 
   1   3   6      131.01       89.09      7.34 o 
   2   3   6    14745.57    14670.16    206.83 o 
   3   3   6     6871.68     6883.70     54.33 o 
   4   3   6     5790.91     5852.36     52.64 o 
   5   3   6      778.23      761.89     26.09 o 
   6   3   6       75.06       81.51     20.10 o 
   7   3   6      126.03      100.81     20.00 o 
   8   3   6      285.73      279.73     26.11 o 
   9   3   6      358.35      420.59     28.01 o 
  10   3   6        8.37       29.80     29.07 o 
  11   3   6       50.37       36.92     24.21 o 
  12   3   6        3.50        3.29     17.80 o 
 -12   4   6        4.04       -2.57     24.50 o 
 -11   4   6        0.68        1.41     17.39 o 
 -10   4   6      221.79      259.99     38.19 o 
  -9   4   6      173.18      192.06     26.88 o 
  -8   4   6      225.14      254.58     23.48 o 
  -7   4   6       58.20       94.87     20.38 o 
  -6   4   6        0.13       16.02     14.49 o 
  -5   4   6     1550.01     1470.46     29.37 o 
  -4   4   6     1195.77     1471.45     30.27 o 
  -3   4   6     4356.06     4546.33     38.00 o 
  -2   4   6     4670.81     3897.96     38.93 o 
  -1   4   6      225.26      357.68      9.26 o 
   0   4   6     7614.54     6655.84     33.50 o 
   1   4   6     1883.90     1327.10     12.84 o 
   2   4   6     1642.74     1577.00     33.60 o 
   3   4   6     4869.40     4942.70     43.35 o 
   4   4   6    13031.28    13788.61     78.66 o 
   5   4   6      259.16      232.45     21.26 o 
   6   4   6      261.67      321.94     21.04 o 
   7   4   6       57.16       65.01     22.11 o 
   8   4   6        0.11        4.18     23.27 o 
   9   4   6      559.98      585.63     29.76 o 
  10   4   6       43.73       29.85     29.76 o 
  11   4   6       12.25        2.69     23.12 o 
  12   4   6       22.15       35.14     24.68 o 
 -12   5   6       59.51       57.34     26.00 o 
 -11   5   6        0.04      -11.85     19.05 o 
 -10   5   6      179.38      239.35     27.04 o 
  -9   5   6        2.63       21.09     23.36 o 
  -8   5   6       11.12       31.38     21.02 o 
  -7   5   6        4.14       10.80     21.26 o 
  -6   5   6      234.04      191.13     18.18 o 
  -5   5   6        8.99       17.43     14.60 o 
  -4   5   6     7792.89     7935.71     83.80 o 
  -3   5   6     5605.80     4969.21     61.35 o 
  -2   5   6     1529.49     1172.66     23.04 o 
  -1   5   6       88.85       57.87      5.06 o 
   0   5   6      548.31      606.07     15.97 o 
   1   5   6     2399.65     2250.08     52.12 o 
   2   5   6      163.05      249.69      9.52 o 
   3   5   6      293.60      304.50     19.20 o 
   4   5   6     1505.74     1491.30     31.12 o 
   5   5   6       89.25       82.38     16.22 o 
   6   5   6      100.26      162.89     28.01 o 
   7   5   6      120.07      153.05     21.37 o 
   8   5   6      136.44      120.08     24.89 o 
   9   5   6     1254.07     1276.54     41.99 o 
  10   5   6        9.86        9.79     30.33 o 
  11   5   6       12.70       28.05     23.11 o 
  12   5   6        0.71      -22.53     22.53 o 
 -11   6   6        0.56        8.42     18.44 o 
 -10   6   6        6.46        9.90     24.09 o 
  -9   6   6       49.54       76.91     22.84 o 
  -8   6   6      796.77      771.88     31.72 o 
  -7   6   6        2.67       -8.97     19.25 o 
  -6   6   6        1.36       17.71     16.80 o 
  -5   6   6      309.04      259.27     19.54 o 
  -4   6   6     8950.93     9244.82    212.92 o 
  -3   6   6     1094.81     1028.42     27.74 o 
  -2   6   6      566.52      447.83     20.83 o 
  -1   6   6     4829.88     4616.01     89.94 o 
   0   6   6       66.91       95.72     22.89 o 
   1   6   6       98.25      107.89      7.21 o 
   2   6   6      109.26      186.15      8.81 o 
   3   6   6      902.47      767.55     19.14 o 
   4   6   6    10894.15    11240.61     89.19 o 
   5   6   6      972.16     1057.21     35.07 o 
   6   6   6        0.93       23.40     19.51 o 
   7   6   6       78.65       71.53     18.64 o 
   8   6   6       11.14       23.41     22.80 o 
   9   6   6     1079.07     1121.33     48.33 o 
  10   6   6        8.90       27.60     24.17 o 
  11   6   6       24.43       19.98     22.07 o 
 -11   7   6        1.94       10.49     17.67 o 
 -10   7   6       38.70       63.97     29.81 o 
  -9   7   6      237.79      289.44     30.31 o 
  -8   7   6       48.04       43.47     22.07 o 
  -7   7   6      268.94      246.84     22.25 o 
  -6   7   6       16.00       15.26     18.09 o 
  -5   7   6      577.74      483.11     21.24 o 
  -4   7   6       85.95      172.04     26.05 o 
  -3   7   6     1168.00     1165.85     29.07 o 
  -2   7   6      285.70      340.04     20.29 o 
  -1   7   6      691.49      737.42     44.29 o 
   0   7   6     2449.20     2136.17     22.54 o 
   1   7   6     1091.41     1121.54     25.68 o 
   2   7   6     4821.80     4867.61    162.74 o 
   3   7   6     9520.89     8141.36     92.47 o 
   4   7   6     1690.86     1575.46     57.33 o 
   5   7   6      190.25      177.68     19.24 o 
   6   7   6      234.69      246.46     27.87 o 
   7   7   6       15.09       13.61     18.02 o 
   8   7   6     2332.56     2349.37     56.85 o 
   9   7   6       78.34      121.28     32.37 o 
  10   7   6      216.67      236.04     26.22 o 
  11   7   6        0.33       11.56     21.97 o 
 -11   8   6        0.29      -14.05     16.57 o 
 -10   8   6        1.54      -14.61     28.33 o 
  -9   8   6       72.27       64.36     23.72 o 
  -8   8   6       51.47       60.40     20.74 o 
  -7   8   6      617.14      687.77     32.19 o 
  -6   8   6       67.73       69.69     29.99 o 
  -5   8   6        0.70        9.66     15.61 o 
  -4   8   6       21.89       38.12     18.54 o 
  -3   8   6     3917.63     3814.34     45.75 o 
  -2   8   6      218.68      251.71     19.45 o 
  -1   8   6     2286.17     2508.29     23.80 o 
   0   8   6      647.47      638.52     12.75 o 
   1   8   6       53.03       67.11     11.35 o 
   2   8   6     2657.75     2727.78     29.32 o 
   3   8   6        0.31       53.62     14.09 o 
   4   8   6      807.20      868.80     31.59 o 
   5   8   6        0.29      -11.93     16.60 o 
   6   8   6        0.56       14.37     23.84 o 
   7   8   6        7.12       21.06     17.07 o 
   8   8   6     1208.14     1179.22     35.92 o 
   9   8   6      137.83      179.27     26.47 o 
  10   8   6       76.05       76.13     23.77 o 
  11   8   6        0.23       -2.66     20.66 o 
 -11   9   6        0.48       -8.56     17.05 o 
 -10   9   6        0.05       -7.62     27.04 o 
  -9   9   6       27.66       18.54     23.24 o 
  -8   9   6       33.06       33.51     18.72 o 
  -7   9   6     1482.19     1509.75     38.39 o 
  -6   9   6       86.86       88.06     22.02 o 
  -5   9   6        0.69       18.12     15.42 o 
  -4   9   6     2019.19     1955.26     46.54 o 
  -3   9   6     4697.07     4736.93     62.01 o 
  -2   9   6     1604.95     1624.75     43.69 o 
  -1   9   6     4776.10     4229.03     72.41 o 
   0   9   6       21.89       36.09      8.19 o 
   1   9   6     2835.62     2908.48     34.42 o 
   2   9   6     1907.65     1965.09     46.44 o 
   3   9   6     8773.05     8492.73    132.58 o 
   4   9   6     1516.20     1551.35     35.11 o 
   5   9   6      683.36      654.91     31.24 o 
   6   9   6       29.18       39.61     24.44 o 
   7   9   6       64.64       88.24     17.62 o 
   8   9   6       15.00       29.63     24.45 o 
   9   9   6      150.70      163.77     24.57 o 
  10   9   6      308.83      302.30     26.37 o 
  11   9   6        0.85       22.43     20.09 o 
 -11  10   6       10.33       13.12     19.57 o 
 -10  10   6       26.47       25.72     23.64 o 
  -9  10   6       92.53       92.89     23.38 o 
  -8  10   6       58.60       67.33     18.62 o 
  -7  10   6     1035.58      895.68     25.86 o 
  -6  10   6     1475.50     1456.75     40.18 o 
  -5  10   6       11.10       33.92     17.02 o 
  -4  10   6     1347.21     1598.95     40.38 o 
  -3  10   6     1868.51     2081.79     47.53 o 
  -2  10   6     2914.73     3397.73     39.11 o 
  -1  10   6      154.63      164.70      9.04 o 
   0  10   6     6811.93     6299.45     43.98 o 
   1  10   6       14.94        5.86     22.14 o 
   2  10   6      491.45      467.51     31.54 o 
   3  10   6     9080.82     9131.89     97.46 o 
   4  10   6      104.35       75.73     16.50 o 
   5  10   6     2376.52     2292.24     62.38 o 
   6  10   6        6.61      -13.89     21.13 o 
   7  10   6       12.71       33.16     16.96 o 
   8  10   6       85.21       72.10     17.97 o 
   9  10   6      378.80      368.04     27.05 o 
  10  10   6      159.89      168.42     23.43 o 
  11  10   6       11.95        4.19     24.08 o 
 -11  11   6        0.00       -2.17     22.02 o 
 -10  11   6        6.43       19.78     22.93 o 
  -9  11   6       35.66       41.63     19.73 o 
  -8  11   6      137.26      132.77     19.62 o 
  -7  11   6        2.07       13.20     18.37 o 
  -6  11   6     1234.38     1167.20     35.71 o 
  -5  11   6      455.87      458.79     21.97 o 
  -4  11   6     1157.42     1200.15     34.26 o 
  -3  11   6      829.22      882.36     23.66 o 
  -2  11   6      139.88      103.88     12.30 o 
  -1  11   6     1632.82     1663.44     18.27 o 
   0  11   6     1478.12     1515.69     23.42 o 
   1  11   6        2.43       17.57     15.32 o 
   2  11   6     9206.61    10201.77     85.52 o 
   3  11   6     4429.73     4466.73     44.28 o 
   4  11   6      179.21      154.81     17.04 o 
   5  11   6        1.29       -3.29     21.75 o 
   6  11   6      341.65      353.82     31.11 o 
   7  11   6        5.91        9.38     19.32 o 
   8  11   6       11.99       22.05     17.72 o 
   9  11   6      111.84      155.75     24.58 o 
  10  11   6       76.36       61.20     21.25 o 
  11  11   6       36.53        7.84     22.80 o 
 -11  12   6        1.38       -5.73     22.88 o 
 -10  12   6        0.57        1.30     18.45 o 
  -9  12   6       24.17       20.80     18.61 o 
  -8  12   6       38.87       35.89     18.88 o 
  -7  12   6        1.00       12.07     17.79 o 
  -6  12   6       11.10       27.22     17.87 o 
  -5  12   6        0.04       -1.40     17.64 o 
  -4  12   6       23.30       20.53     19.86 o 
  -3  12   6       25.16       65.07     25.04 o 
  -2  12   6     2059.24     1976.35     31.75 o 
  -1  12   6     6495.29     6992.89     55.50 o 
   0  12   6        0.29        5.85     11.74 o 
   1  12   6     3148.18     3678.30     85.58 o 
   2  12   6     1685.93     1386.55     42.44 o 
   3  12   6       11.92       28.68     15.65 o 
   4  12   6       64.01      113.78     21.52 o 
   5  12   6      128.78      138.35     34.32 o 
   6  12   6       82.07       84.21     19.06 o 
   7  12   6      115.30       93.33     18.11 o 
   8  12   6       37.62        9.59     17.83 o 
   9  12   6        1.18       11.18     21.80 o 
  10  12   6        0.04      -23.65     23.65 o 
  11  12   6        8.21      -21.12     21.12 o 
 -11  13   6       36.54       26.88     19.97 o 
 -10  13   6       19.82       11.13     23.47 o 
  -9  13   6       22.13       26.49     17.74 o 
  -8  13   6       36.39       26.35     18.52 o 
  -7  13   6      346.43      380.47     22.39 o 
  -6  13   6        0.72        8.37     18.44 o 
  -5  13   6      569.46      674.56     28.21 o 
  -4  13   6      400.19      378.38     26.04 o 
  -3  13   6     2350.32     2282.72     65.53 o 
  -2  13   6      422.56      454.81     18.67 o 
  -1  13   6     4000.65     3996.50     64.33 o 
   0  13   6        2.12       27.80     15.43 o 
   1  13   6     9257.11     9114.36     86.96 o 
   2  13   6       31.78       53.71     16.35 o 
   3  13   6      277.50      254.63     32.56 o 
   4  13   6      135.24      127.70     24.17 o 
   5  13   6      623.13      633.18     44.55 o 
   6  13   6       13.97        2.26     19.01 o 
   7  13   6       29.98       19.90     19.86 o 
   8  13   6      157.02      117.34     19.38 o 
   9  13   6       17.04       25.40     24.25 o 
  10  13   6        3.45       17.40     22.53 o 
  11  13   6       39.41       40.70     21.55 o 
 -11  14   6       53.04       41.06     25.70 o 
 -10  14   6       24.46        8.34     22.44 o 
  -9  14   6      127.52      154.30     19.40 o 
  -8  14   6       93.51       89.44     16.83 o 
  -7  14   6      149.49      192.19     19.76 o 
  -6  14   6      180.86      183.74     19.54 o 
  -5  14   6      730.77      868.30     37.09 o 
  -4  14   6      410.18      471.41     28.64 o 
  -3  14   6     4078.70     4103.30     53.04 o 
  -2  14   6      169.01      181.55     19.90 o 
  -1  14   6     8179.89     8873.34    136.67 o 
   0  14   6     1002.36     1027.68     38.51 o 
   1  14   6     2046.48     2048.23     45.84 o 
   2  14   6      631.73      543.42     23.18 o 
   3  14   6       39.30       15.50     29.42 o 
   4  14   6      168.74      123.00     24.34 o 
   5  14   6     1016.11      848.93     28.98 o 
   6  14   6      133.22      117.66     20.77 o 
   7  14   6       24.28       -6.59     20.28 o 
   8  14   6       86.83       64.94     19.20 o 
   9  14   6       92.00      132.93     28.98 o 
  10  14   6        3.44        2.32     22.69 o 
  11  14   6        7.26       22.00     19.13 o 
 -11  15   6       15.73       18.99     15.75 o 
 -10  15   6      195.15      209.76     24.31 o 
  -9  15   6      125.36      140.17     22.05 o 
  -8  15   6      347.95      360.59     19.95 o 
  -7  15   6      133.47      133.78     22.04 o 
  -6  15   6       31.79       30.62     18.04 o 
  -5  15   6       27.76       27.38     17.04 o 
  -4  15   6      213.50      225.44     22.32 o 
  -3  15   6     1922.51     1926.64     39.71 o 
  -2  15   6       95.87      135.81     27.97 o 
  -1  15   6       14.29       48.27     20.96 o 
   0  15   6     1156.11     1065.85     87.11 o 
   1  15   6        0.38        5.98     20.37 o 
   2  15   6      322.47      382.94     33.71 o 
   3  15   6      340.97      382.84     35.28 o 
   4  15   6       68.30       97.91     23.28 o 
   5  15   6      576.77      531.37     23.80 o 
   6  15   6      896.69      873.43     28.68 o 
   7  15   6      102.66      103.47     20.08 o 
   8  15   6       39.78       36.34     20.68 o 
   9  15   6        3.12       -4.03     26.29 o 
  10  15   6        3.49        1.21     26.42 o 
  11  15   6        0.28        7.76     23.67 o 
 -10  16   6       80.17       80.02     29.20 o 
  -9  16   6        9.26        4.82     20.02 o 
  -8  16   6      379.05      423.62     24.39 o 
  -7  16   6        8.50       18.45     18.81 o 
  -6  16   6       49.61       19.34     17.30 o 
  -5  16   6       67.01       72.79     18.61 o 
  -4  16   6      260.07      180.67     26.09 o 
  -3  16   6      457.69      502.21     52.11 o 
  -2  16   6      151.08      125.62     28.80 o 
  -1  16   6        3.61       14.02     26.49 o 
   0  16   6       44.41      126.08     44.27 o 
   1  16   6       28.23       -9.22     20.43 o 
   2  16   6      296.09      353.55     34.76 o 
   3  16   6       59.66       54.32     28.64 o 
   4  16   6     1059.02     1132.61     39.97 o 
   5  16   6     1507.77     1606.07     36.78 o 
   6  16   6     1013.82      959.05     29.67 o 
   7  16   6       71.17       70.16     19.51 o 
   8  16   6      153.60      181.13     22.39 o 
   9  16   6        6.13        7.36     25.12 o 
  10  16   6       97.31       59.97     22.03 o 
 -10  17   6      327.76      336.10     34.15 o 
  -9  17   6       16.28       15.88     19.29 o 
  -8  17   6      182.41      223.40     22.71 o 
  -7  17   6       40.60       18.27     23.04 o 
  -6  17   6       34.64        7.06     18.49 o 
  -5  17   6       40.20       43.17     19.53 o 
  -4  17   6       75.67       56.92     29.52 o 
  -3  17   6      352.08      333.06     33.51 o 
  -2  17   6       79.28       38.32     27.70 o 
  -1  17   6      593.89      705.38     64.81 o 
   0  17   6     1680.46     1717.47     49.79 o 
   1  17   6      331.60      254.60     29.61 o 
   2  17   6      647.67      616.24     95.11 o 
   3  17   6       77.65       90.70     32.16 o 
   4  17   6      189.62      208.37     20.59 o 
   5  17   6     3363.80     2837.02     46.91 o 
   6  17   6      992.80      867.93     30.17 o 
   7  17   6      927.39      834.18     28.10 o 
   8  17   6      588.74      628.48     26.91 o 
   9  17   6       12.97       21.91     24.83 o 
  10  17   6       48.34       14.53     26.82 o 
 -10  18   6       10.57       18.28     14.52 o 
  -9  18   6      438.92      545.48     46.08 o 
  -8  18   6        1.11       13.76     19.60 o 
  -7  18   6       11.02       38.18     23.95 o 
  -6  18   6       12.35       18.77     20.29 o 
  -5  18   6      126.68      136.09     22.38 o 
  -4  18   6      516.81      520.37     24.11 o 
  -3  18   6     1222.53     1134.53     50.36 o 
  -2  18   6      522.35      510.17     59.78 o 
  -1  18   6       55.34       85.78     46.63 o 
   0  18   6      348.35      339.61     50.56 o 
   1  18   6     1462.54     1409.17    133.82 o 
   2  18   6      240.56      192.44     44.78 o 
   3  18   6      205.75      192.55     28.19 o 
   4  18   6      444.00      408.52     21.66 o 
   5  18   6     2425.16     2202.44     43.05 o 
   6  18   6      518.67      428.59     28.81 o 
   7  18   6       40.73       39.02     18.99 o 
   8  18   6       34.91       60.47     21.04 o 
   9  18   6       53.84       59.98     21.95 o 
  10  18   6        0.02       -0.86     22.04 o 
 -10  19   6        1.26       -7.72     18.08 o 
  -9  19   6      626.46      654.83     54.65 o 
  -8  19   6        6.83       -1.85     19.05 o 
  -7  19   6       19.11        1.69     23.84 o 
  -6  19   6      125.08      104.66     22.15 o 
  -5  19   6      213.51      230.37     23.18 o 
  -4  19   6      133.28      125.44     21.84 o 
  -3  19   6      290.40      228.07     22.73 o 
  -2  19   6        0.81       25.91     51.83 o 
  -1  19   6      879.48      915.70     73.58 o 
   0  19   6       95.72      115.10     50.58 o 
   1  19   6        1.83        6.56     30.30 o 
   2  19   6      589.85      538.02     67.46 o 
   3  19   6      184.58      183.12     23.33 o 
   4  19   6       51.26       20.33     19.26 o 
   5  19   6     3232.48     2858.96     48.50 o 
   6  19   6        3.72        7.15     20.78 o 
   7  19   6     1383.89     1311.72     31.31 o 
   8  19   6      290.76      280.93     22.81 o 
   9  19   6       19.08       60.08     23.77 o 
  10  19   6       36.47        0.20     40.67 o 
  -9  20   6      229.62      216.24     20.62 o 
  -8  20   6       34.53       39.40     18.86 o 
  -7  20   6       66.05       55.01     23.70 o 
  -6  20   6       48.23       39.94     24.31 o 
  -5  20   6      696.04      661.94     28.95 o 
  -4  20   6     4011.78     3813.09     55.19 o 
  -3  20   6     1859.64     1615.29     39.68 o 
  -2  20   6        0.03      -27.38     27.38 o 
  -1  20   6       31.05       38.85     51.36 o 
   0  20   6      102.17      124.17     53.29 o 
   1  20   6      763.53      749.59    104.92 o 
   2  20   6       49.68       41.99     29.35 o 
   3  20   6      201.37      189.59     22.60 o 
   4  20   6      129.95      116.74     20.48 o 
   5  20   6     1392.00     1235.34     32.96 o 
   6  20   6        9.08       -1.29     19.67 o 
   7  20   6      113.91       97.69     18.44 o 
   8  20   6      237.94      190.05     20.85 o 
   9  20   6        1.14       25.47     22.83 o 
  -9  21   6        2.17       -0.26     14.93 o 
  -8  21   6        1.15        2.34     18.01 o 
  -7  21   6      218.32      208.91     25.14 o 
  -6  21   6      939.18      923.80     34.65 o 
  -5  21   6      229.69      259.45     24.65 o 
  -4  21   6     3953.04     3746.39     49.76 o 
  -3  21   6      605.56      528.06     28.10 o 
  -2  21   6     6327.75     6357.91     88.18 o 
  -1  21   6        2.22        3.99     34.94 o 
   0  21   6      706.46      725.88     43.85 o 
   1  21   6     1167.86     1231.75     41.59 o 
   2  21   6       64.42       58.45     25.75 o 
   3  21   6       77.60       76.17     21.86 o 
   4  21   6       32.67       68.64     21.20 o 
   5  21   6        1.35       12.51     20.56 o 
   6  21   6      238.00      207.00     20.57 o 
   7  21   6      259.36      297.21     19.64 o 
   8  21   6      333.26      381.80     24.27 o 
   9  21   6      115.87      120.63     21.93 o 
  -9  22   6        1.82        5.02     13.75 o 
  -8  22   6        9.10       23.32     15.70 o 
  -7  22   6       63.86       51.04     22.18 o 
  -6  22   6     3045.53     3029.42     72.91 o 
  -5  22   6        3.79       40.07     20.66 o 
  -4  22   6      851.25      868.55     30.06 o 
  -3  22   6       29.06       69.59     26.62 o 
  -2  22   6     1259.46     1046.61     37.00 o 
  -1  22   6      230.98      171.62     27.71 o 
   0  22   6      293.11      322.94     30.99 o 
   1  22   6      576.07      600.01     36.89 o 
   2  22   6     2424.37     2807.43     57.84 o 
   3  22   6       37.15       30.01     21.50 o 
   4  22   6      173.44      186.36     23.13 o 
   5  22   6      239.91      198.64     24.76 o 
   6  22   6      400.41      437.22     25.12 o 
   7  22   6        7.43       20.56     17.82 o 
   8  22   6      390.87      385.19     25.87 o 
   9  22   6       25.68       29.99     18.00 o 
  -9  23   6        2.37       -7.14     22.37 o 
  -8  23   6        8.65        8.59     14.05 o 
  -7  23   6       59.13       59.78     17.07 o 
  -6  23   6      335.22      325.34     30.61 o 
  -5  23   6      255.06      276.10     24.04 o 
  -4  23   6       99.80       69.03     21.25 o 
  -3  23   6       18.23        8.87     26.41 o 
  -2  23   6     1802.11     1684.36     43.30 o 
  -1  23   6       15.56       16.40     29.48 o 
   0  23   6     4321.58     4478.47     83.82 o 
   1  23   6        0.52       41.04     32.37 o 
   2  23   6     1837.49     1942.88     45.86 o 
   3  23   6      211.09      217.57     22.56 o 
   4  23   6       23.92       42.84     24.15 o 
   5  23   6       29.37       32.92     22.48 o 
   6  23   6       35.25       24.31     22.18 o 
   7  23   6      295.38      350.72     21.55 o 
   8  23   6       18.85       33.10     19.13 o 
   9  23   6        0.98       16.46     26.30 o 
  -8  24   6       24.78       20.09     16.90 o 
  -7  24   6        0.03        5.31     16.70 o 
  -6  24   6      381.51      372.52     30.62 o 
  -5  24   6      211.63      243.37     25.78 o 
  -4  24   6        0.44        2.64     22.61 o 
  -3  24   6      368.93      299.39     29.57 o 
  -2  24   6       42.35       31.37     25.31 o 
  -1  24   6      128.74      137.03     40.00 o 
   0  24   6     1535.85     1598.92     60.94 o 
   1  24   6      739.96      869.94     55.52 o 
   2  24   6      675.89      782.57     32.43 o 
   3  24   6       49.46       67.09     24.66 o 
   4  24   6        3.57       14.14     24.70 o 
   5  24   6        5.51       27.64     21.79 o 
   6  24   6       32.10       23.72     22.16 o 
   7  24   6        1.74       25.20     21.04 o 
   8  24   6        0.48       21.96     21.03 o 
  -8  25   6        2.60      -10.31     21.85 o 
  -7  25   6      104.93       63.52     19.50 o 
  -6  25   6        1.01        5.62     27.35 o 
  -5  25   6      425.69      372.30     35.65 o 
  -4  25   6        1.36       12.90     25.06 o 
  -3  25   6      168.49      160.21     26.83 o 
  -2  25   6       92.29       80.67     30.34 o 
  -1  25   6      616.52      653.09     49.25 o 
   0  25   6      169.54      142.80     47.42 o 
   1  25   6     2025.57     1811.34    136.05 o 
   2  25   6     2457.12     2359.58     55.77 o 
   3  25   6        0.34        2.66     23.69 o 
   4  25   6       12.96       25.26     21.85 o 
   5  25   6       76.54       60.21     21.70 o 
   6  25   6        9.88       33.06     19.81 o 
   7  25   6      152.06      131.67     22.44 o 
   8  25   6       41.13       59.80     22.84 o 
  -8  26   6       17.02       20.32     17.54 o 
  -7  26   6       15.40       17.26     17.48 o 
  -6  26   6      111.00       99.93     27.93 o 
  -5  26   6        5.40      -22.17     28.57 o 
  -4  26   6      289.98      279.70     29.59 o 
  -3  26   6        7.96        2.82     24.93 o 
  -2  26   6       10.06       25.85     32.94 o 
  -1  26   6       10.87       35.83     33.66 o 
   0  26   6     2148.32     2117.18    238.41 o 
   1  26   6       61.15       78.71     36.70 o 
   2  26   6     2277.90     2285.37     72.10 o 
   3  26   6       70.57       77.77     23.83 o 
   4  26   6      202.51      141.63     20.65 o 
   5  26   6        2.28       -7.16     20.46 o 
   6  26   6       80.05       97.02     19.59 o 
   7  26   6       10.74       16.32     18.93 o 
   8  26   6       49.96       80.02     26.27 o 
  -7  27   6       16.58       23.24     23.01 o 
  -6  27   6       75.30       87.92     26.31 o 
  -5  27   6       33.64       19.42     27.74 o 
  -4  27   6      237.46      292.09     27.64 o 
  -3  27   6        3.17       30.38     26.80 o 
  -2  27   6      114.34      174.41     39.58 o 
  -1  27   6      175.96      111.18     37.22 o 
   0  27   6     1994.25     1957.22    126.18 o 
   1  27   6      164.79      143.11     56.08 o 
   2  27   6      438.89      440.99     43.39 o 
   3  27   6        0.84      -14.87     28.53 o 
   4  27   6        9.11       -7.76     24.09 o 
   5  27   6       25.31       10.54     23.30 o 
   6  27   6      189.05      187.18     23.37 o 
   7  27   6        9.33       -6.77     19.48 o 
  -7  28   6       58.61       17.07     30.34 o 
  -6  28   6      140.49      118.01     24.55 o 
  -5  28   6        3.75        8.51     30.27 o 
  -4  28   6       96.25       90.62     30.71 o 
  -3  28   6       21.58       18.70     27.35 o 
  -2  28   6       25.13       44.69     35.54 o 
  -1  28   6       29.34       51.79     34.06 o 
   0  28   6       16.70       -2.10     34.05 o 
   1  28   6        0.81      -20.82     52.18 o 
   2  28   6       74.54       64.97     36.92 o 
   3  28   6      102.65       54.14     35.51 o 
   4  28   6       33.37       10.43     23.64 o 
   5  28   6       38.26       32.33     21.12 o 
   6  28   6       71.46       77.37     18.02 o 
   7  28   6       30.85       55.52     46.69 o 
  -7  29   6       33.29       32.89     21.53 o 
  -6  29   6       33.49       46.22     31.92 o 
  -5  29   6       10.44       17.23     35.52 o 
  -4  29   6        0.00      -14.22     28.00 o 
  -3  29   6      219.99      245.62     38.93 o 
  -2  29   6       10.48       14.69     31.91 o 
  -1  29   6       14.59      -10.44     32.72 o 
   0  29   6       29.62       44.93     32.72 o 
   1  29   6       78.76       82.68     51.98 o 
   2  29   6       51.52       29.46     50.94 o 
   3  29   6      169.70      165.48     27.71 o 
   4  29   6       55.39       61.15     23.42 o 
   5  29   6       95.42      119.47     22.24 o 
   6  29   6       96.18      104.94     19.20 o 
  -6  30   6        1.55        9.67     19.49 o 
  -5  30   6       76.93       57.88     25.34 o 
  -4  30   6       13.72       36.40     26.88 o 
  -3  30   6       11.39       21.72     47.05 o 
  -2  30   6        1.20       22.78     30.96 o 
  -1  30   6       95.71       57.11     32.98 o 
   0  30   6        9.03        6.65     31.40 o 
   1  30   6      447.72      378.11     62.47 o 
   2  30   6        9.71       13.42     31.93 o 
   3  30   6        0.11       20.68     26.07 o 
   4  30   6       20.85       43.47     24.82 o 
   5  30   6      109.79       65.78     26.92 o 
   6  30   6       13.73        4.28     20.38 o 
  -6  31   6        0.15       18.40     20.85 o 
  -5  31   6       52.11       44.35     53.34 o 
  -4  31   6        0.11       39.31     36.80 o 
  -3  31   6      124.67      210.13     48.42 o 
  -2  31   6        7.25       16.70     46.62 o 
  -1  31   6      204.99      201.40     76.83 o 
   0  31   6       25.16       72.97     48.95 o 
   1  31   6       99.96       93.32     31.45 o 
   2  31   6       35.65       31.17     28.83 o 
   3  31   6       52.56       76.83     31.17 o 
   4  31   6        9.64       28.47     27.34 o 
   5  31   6       21.67       22.11     24.92 o 
  -5  32   6        1.20        5.21     26.16 o 
  -4  32   6        1.38      -15.62     32.53 o 
  -3  32   6       34.97       33.84     37.10 o 
  -2  32   6      162.26      164.66     47.36 o 
  -1  32   6       97.03      151.19     48.88 o 
   0  32   6        5.76        6.83     43.48 o 
   1  32   6      100.03      146.75     45.85 o 
   2  32   6       26.99      -12.15     26.90 o 
   3  32   6        2.98        1.55     26.45 o 
   4  32   6        0.94        1.00     23.42 o 
   5  32   6      459.02      464.84     25.52 o 
  -4  33   6       53.54       59.95     27.93 o 
  -3  33   6        8.09       18.59     32.20 o 
  -2  33   6      101.36      124.78     37.76 o 
  -1  33   6        6.92       40.72     39.21 o 
   0  33   6       21.73        5.13     38.54 o 
   1  33   6       24.48       22.09     36.63 o 
   2  33   6       90.64       86.07     28.59 o 
   3  33   6       32.69       39.05     24.88 o 
   4  33   6       62.09       30.42     34.22 o 
  -3  34   6       37.36       49.51     29.46 o 
  -2  34   6      108.99      160.89     34.13 o 
  -1  34   6       12.64      -10.37     33.99 o 
   0  34   6      164.86      182.07     37.47 o 
   1  34   6        0.00      -33.18     33.18 o 
   2  34   6       50.85       11.14     37.62 o 
   3  34   6       12.56       20.32     32.38 o 
  -2  35   6       69.54       65.55     26.33 o 
  -1  35   6      198.74      256.18     31.84 o 
   0  35   6       12.91        0.70     24.88 o 
   1  35   6        3.06      -12.58     30.71 o 
   2  35   6        9.60        1.47     27.37 o 
 -12   1   7        0.93       14.65     18.33 o 
 -11   1   7        1.45      -10.46     18.51 o 
 -10   1   7      196.09      227.61     28.14 o 
  -9   1   7       38.60       68.37     26.90 o 
  -8   1   7      960.93      907.04     37.02 o 
  -7   1   7      281.23      232.08     21.72 o 
  -6   1   7       38.42       18.06     18.81 o 
  -5   1   7     2937.38     2473.97     39.33 o 
  -4   1   7     2791.24     2640.93     44.22 o 
  -3   1   7     3885.32     4132.93     35.59 o 
  -2   1   7     9830.94     8934.63     59.72 o 
  -1   1   7     8726.44     8148.07    110.55 o 
   0   1   7      170.94      197.56     11.04 o 
   1   1   7     4852.46     4450.67     52.76 o 
   2   1   7    27464.71    27475.75    243.57 o 
   3   1   7      735.03      698.86     17.23 o 
   4   1   7       32.57        4.80     13.53 o 
   5   1   7      917.62      921.74     33.00 o 
   6   1   7      126.36      100.01     28.82 o 
   7   1   7      136.66      141.71     29.65 o 
   8   1   7      120.33      163.53     23.13 o 
   9   1   7       25.19       34.89     23.48 o 
  10   1   7       18.19       21.89     29.97 o 
  11   1   7        7.12       36.45     31.11 o 
  12   1   7        8.99        2.20     17.31 o 
 -12   2   7       20.12       11.54     16.47 o 
 -11   2   7       12.98       -7.41     21.27 o 
 -10   2   7      240.37      307.11     28.69 o 
  -9   2   7       22.38       31.01     25.43 o 
  -8   2   7      260.09      299.45     30.42 o 
  -7   2   7      168.12      191.14     20.17 o 
  -6   2   7      157.90      106.10     17.27 o 
  -5   2   7      135.71      140.34     16.08 o 
  -4   2   7     1877.53     1672.58     23.47 o 
  -3   2   7     4090.31     4030.88     44.29 o 
  -2   2   7    29206.88    26170.30    195.64 o 
  -1   2   7     1831.38     2081.12     18.57 o 
   0   2   7     2945.12     2786.88     46.36 o 
   1   2   7        9.85       12.89      8.10 o 
   2   2   7     6535.84     5875.78     59.67 o 
   3   2   7      912.86     1003.16     19.13 o 
   4   2   7        0.34       58.44     14.51 o 
   5   2   7      553.49      608.93     29.38 o 
   6   2   7       37.52       35.94     26.31 o 
   7   2   7      329.86      336.99     28.08 o 
   8   2   7      245.75      224.09     24.87 o 
   9   2   7      377.19      377.78     28.15 o 
  10   2   7       53.22       73.60     31.06 o 
  11   2   7       61.30       66.46     31.30 o 
  12   2   7       27.34       32.67     25.15 o 
 -12   3   7       35.42       23.25     24.52 o 
 -11   3   7        6.45      -16.84     20.97 o 
 -10   3   7        1.03       17.74     24.49 o 
  -9   3   7       20.44       28.79     25.81 o 
  -8   3   7     1290.17     1326.65     40.76 o 
  -7   3   7       93.46       75.05     18.85 o 
  -6   3   7     1711.89     1842.49     34.22 o 
  -5   3   7      127.29      100.29     15.99 o 
  -4   3   7       82.21       87.23     13.76 o 
  -3   3   7       19.02       27.29     12.15 o 
  -2   3   7      848.12     1083.58     23.76 o 
  -1   3   7       10.73       16.61      5.88 o 
   0   3   7      297.09      289.87     14.32 o 
   1   3   7       13.59       10.91      6.75 o 
   2   3   7    17639.46    17229.05    243.67 o 
   3   3   7     1963.62     2164.96     24.95 o 
   4   3   7    17520.55    17718.12    145.49 o 
   5   3   7      140.26      124.80     20.03 o 
   6   3   7       62.60       97.62     23.31 o 
   7   3   7       13.11       25.31     21.62 o 
   8   3   7       11.60        8.77     23.74 o 
   9   3   7        1.04       19.68     27.24 o 
  10   3   7       36.77       45.10     29.53 o 
  11   3   7       10.56        8.45     24.21 o 
  12   3   7        1.75       19.54     22.02 o 
 -12   4   7       17.33       22.33     23.30 o 
 -11   4   7       33.80       17.51     24.18 o 
 -10   4   7      114.42      114.77     22.90 o 
  -9   4   7       47.77       60.21     26.24 o 
  -8   4   7        6.34       15.81     25.19 o 
  -7   4   7       66.30       53.49     19.91 o 
  -6   4   7      425.55      469.12     21.81 o 
  -5   4   7      363.50      283.13     19.12 o 
  -4   4   7     2238.97     2574.88     65.29 o 
  -3   4   7       54.93       42.62     11.85 o 
  -2   4   7       64.86       69.87     14.82 o 
  -1   4   7     6492.95     6370.46     57.52 o 
   0   4   7    11389.70    10319.96     55.12 o 
   1   4   7       18.79       19.61      6.78 o 
   2   4   7     6447.31     5677.62     49.42 o 
   3   4   7     2057.64     2167.23     29.31 o 
   4   4   7      192.05      160.64     20.00 o 
   5   4   7      354.34      375.09     22.80 o 
   6   4   7       52.57       68.73     19.59 o 
   7   4   7       88.79      121.85     22.17 o 
   8   4   7      609.51      514.89     32.95 o 
   9   4   7      761.48      779.43     53.25 o 
  10   4   7       54.88       86.50     31.02 o 
  11   4   7        6.29       12.46     22.72 o 
 -11   5   7        1.82       -7.28     18.54 o 
 -10   5   7       25.26       25.20     21.37 o 
  -9   5   7      343.73      420.06     39.53 o 
  -8   5   7       10.18       27.58     20.99 o 
  -7   5   7       87.58      112.88     20.82 o 
  -6   5   7        5.82       26.72     16.73 o 
  -5   5   7      161.48      215.93     17.56 o 
  -4   5   7       38.80       58.70     15.93 o 
  -3   5   7    24862.30    24319.67    299.05 o 
  -2   5   7      279.07      245.72     14.02 o 
  -1   5   7     9609.96     8505.21     40.32 o 
   0   5   7     1464.91     1540.30     23.66 o 
   1   5   7       42.82       72.81      8.54 o 
   2   5   7     4459.19     3689.69     36.40 o 
   3   5   7        0.07       15.39     14.80 o 
   4   5   7     4837.13     4949.89     51.05 o 
   5   5   7     2639.72     2728.12     37.59 o 
   6   5   7      391.75      371.95     21.82 o 
   7   5   7       54.18       57.33     20.50 o 
   8   5   7      297.87      317.63     28.61 o 
   9   5   7       11.44       13.88     32.46 o 
  10   5   7       28.70        7.26     29.00 o 
  11   5   7        1.26       18.45     22.08 o 
 -11   6   7        0.19       -6.66     17.61 o 
 -10   6   7       24.59        7.62     23.37 o 
  -9   6   7     1047.14     1131.69     35.51 o 
  -8   6   7        2.63        8.87     22.77 o 
  -7   6   7       57.94       72.97     21.61 o 
  -6   6   7        1.74        6.01     17.95 o 
  -5   6   7      173.89      187.11     17.45 o 
  -4   6   7      162.28      155.97     19.33 o 
  -3   6   7     2702.48     2689.68     41.44 o 
  -2   6   7     1281.50     1420.83     24.71 o 
  -1   6   7      904.99      887.89     30.35 o 
   0   6   7       74.66       85.73     18.33 o 
   1   6   7    10502.36     9324.62     39.56 o 
   2   6   7     3124.50     3254.31     43.73 o 
   3   6   7     2209.68     2084.63     34.51 o 
   4   6   7      846.71      870.87     22.53 o 
   5   6   7      629.61      627.56     20.67 o 
   6   6   7      297.73      330.22     26.35 o 
   7   6   7     1131.88     1025.89     32.63 o 
   8   6   7      843.68      839.33     33.18 o 
   9   6   7      304.79      274.76     35.06 o 
  10   6   7      128.53      127.05     31.52 o 
  11   6   7        9.43       17.64     22.22 o 
 -11   7   7       14.87        2.17     17.21 o 
 -10   7   7       15.53       44.08     24.15 o 
  -9   7   7       33.87       28.73     26.52 o 
  -8   7   7      478.26      424.08     25.76 o 
  -7   7   7      111.47      121.40     20.94 o 
  -6   7   7       94.48      113.02     19.41 o 
  -5   7   7      285.70      323.99     18.78 o 
  -4   7   7     2951.71     2823.16     50.67 o 
  -3   7   7      381.66      327.94     23.60 o 
  -2   7   7     2595.17     2668.70     38.26 o 
  -1   7   7      223.14      280.24      9.01 o 
   0   7   7      369.15      371.42     18.85 o 
   1   7   7     5590.15     5426.06     69.87 o 
   2   7   7      172.95      180.28     20.17 o 
   3   7   7     3161.93     3735.53     59.10 o 
   4   7   7     1170.92     1348.87     47.53 o 
   5   7   7      144.39      146.75     19.19 o 
   6   7   7       99.94      114.49     24.55 o 
   7   7   7      121.75      176.20     19.34 o 
   8   7   7      214.57      253.04     29.45 o 
   9   7   7      404.18      363.80     29.39 o 
  10   7   7      588.92      593.78     39.09 o 
  11   7   7        8.12        9.87     21.21 o 
 -11   8   7        0.11       -8.50     15.37 o 
 -10   8   7        2.11       -2.81     22.91 o 
  -9   8   7        0.07        6.65     25.67 o 
  -8   8   7      175.39      164.95     23.73 o 
  -7   8   7        6.84        4.20     18.65 o 
  -6   8   7     1022.70     1020.47     31.30 o 
  -5   8   7       61.53       57.86     14.93 o 
  -4   8   7     4360.80     4613.50     86.29 o 
  -3   8   7      424.86      379.85     23.33 o 
  -2   8   7    17723.92    18479.65    232.04 o 
  -1   8   7        1.21       10.39      6.97 o 
   0   8   7      782.90      926.54     23.64 o 
   1   8   7     2923.37     2965.85     30.88 o 
   2   8   7     2772.15     2958.56     82.35 o 
   3   8   7     5252.72     4661.50     73.79 o 
   4   8   7      393.65      497.35     27.33 o 
   5   8   7      111.46      110.82     17.48 o 
   6   8   7      774.96      720.90     34.95 o 
   7   8   7      146.09      130.13     18.46 o 
   8   8   7     1291.52     1371.31     59.03 o 
   9   8   7      797.60      814.87     36.73 o 
  10   8   7        0.05       13.66     27.45 o 
  11   8   7       20.09       22.65     19.84 o 
 -11   9   7        0.66       -7.13     16.32 o 
 -10   9   7        7.49        9.09     22.63 o 
  -9   9   7        0.12      -14.58     24.58 o 
  -8   9   7        8.55       20.65     20.28 o 
  -7   9   7        1.26       16.37     17.30 o 
  -6   9   7      307.60      182.21     22.60 o 
  -5   9   7       57.68       65.54     14.93 o 
  -4   9   7     1867.34     1712.84     46.00 o 
  -3   9   7       70.91       71.74     19.88 o 
  -2   9   7       17.13       20.78     17.87 o 
  -1   9   7     2894.04     2494.76     24.11 o 
   0   9   7       16.12       25.97      4.26 o 
   1   9   7     1506.02     1723.42     63.44 o 
   2   9   7     1571.05     1525.41     43.76 o 
   3   9   7     1050.72     1215.25     32.41 o 
   4   9   7     1441.66     1384.38     30.93 o 
   5   9   7      958.64      950.73     36.44 o 
   6   9   7        5.35       25.69     27.41 o 
   7   9   7        3.81       -6.47     18.83 o 
   8   9   7      300.67      325.25     23.77 o 
   9   9   7      141.25      157.19     26.61 o 
  10   9   7       78.52       86.83     27.39 o 
  11   9   7        1.93       -9.19     19.18 o 
 -11  10   7        4.59        0.51     18.08 o 
 -10  10   7       14.05       31.73     22.74 o 
  -9  10   7      215.41      174.24     24.70 o 
  -8  10   7       14.51       18.66     18.61 o 
  -7  10   7     1594.14     1671.61     36.31 o 
  -6  10   7      170.14      144.05     27.83 o 
  -5  10   7      412.29      372.70     25.52 o 
  -4  10   7       82.97       89.58     19.38 o 
  -3  10   7     1249.16     1427.73     37.00 o 
  -2  10   7     1559.36     1672.50     40.08 o 
  -1  10   7     4643.28     4167.07     50.25 o 
   0  10   7     6373.22     6384.84    108.34 o 
   1  10   7     1006.90     1086.15     25.13 o 
   2  10   7      166.60      212.10     29.46 o 
   3  10   7      231.63      314.22     23.46 o 
   4  10   7       43.36       43.36     17.16 o 
   5  10   7      115.41      111.50     24.32 o 
   6  10   7      234.53      302.16     25.93 o 
   7  10   7      105.36       98.19     17.50 o 
   8  10   7       14.77       20.80     19.70 o 
   9  10   7        0.10       29.94     22.87 o 
  10  10   7       10.66       11.44     25.37 o 
  11  10   7       33.27       46.97     23.37 o 
 -11  11   7        0.20        0.54     20.60 o 
 -10  11   7        2.41        4.96     21.35 o 
  -9  11   7       15.42       13.75     21.59 o 
  -8  11   7        6.47      -13.12     18.81 o 
  -7  11   7      421.64      492.50     23.16 o 
  -6  11   7        0.76       -7.08     19.60 o 
  -5  11   7     1277.91     1222.00     33.90 o 
  -4  11   7       29.98       13.43     16.69 o 
  -3  11   7        5.80       18.60     17.45 o 
  -2  11   7       28.74       49.90     16.12 o 
  -1  11   7     8739.19     9332.74     80.97 o 
   0  11   7       40.92       42.71     11.27 o 
   1  11   7      713.70      696.68     24.23 o 
   2  11   7      351.30      240.14     22.10 o 
   3  11   7     2778.61     2554.02     68.74 o 
   4  11   7      429.98      438.71     22.22 o 
   5  11   7      378.52      361.65     33.10 o 
   6  11   7       43.55       25.09     19.20 o 
   7  11   7       87.85       52.80     17.86 o 
   8  11   7      388.46      407.60     27.61 o 
   9  11   7        2.44       -6.82     22.20 o 
  10  11   7       23.20       -3.82     24.33 o 
  11  11   7        0.46      -21.61     21.61 o 
 -11  12   7        1.34      -13.01     18.53 o 
 -10  12   7        3.51        4.72     18.02 o 
  -9  12   7        6.80       19.82     17.54 o 
  -8  12   7      229.32      272.57     21.06 o 
  -7  12   7       51.08       56.04     18.55 o 
  -6  12   7      470.21      537.36     23.24 o 
  -5  12   7       42.88      -25.71     30.38 o 
  -4  12   7       24.67       11.94     20.18 o 
  -3  12   7     2039.47     2091.61     41.52 o 
  -2  12   7      419.34      374.37     24.33 o 
  -1  12   7      540.98      495.90     19.27 o 
   0  12   7      764.52      745.76     37.48 o 
   1  12   7     4132.76     4529.84    102.85 o 
   2  12   7        1.54        3.72     18.36 o 
   3  12   7        0.08        5.22     12.62 o 
   4  12   7      545.41      529.81     29.49 o 
   5  12   7       98.65       87.76     22.47 o 
   6  12   7       57.98       63.33     18.34 o 
   7  12   7        1.67      -13.96     16.66 o 
   8  12   7      252.72      292.91     21.49 o 
   9  12   7        9.81       20.60     22.31 o 
  10  12   7       16.08       38.14     28.55 o 
  11  12   7       23.41       37.35     33.26 o 
 -11  13   7        1.07       15.46     18.58 o 
 -10  13   7      122.68       99.61     19.98 o 
  -9  13   7       10.97       17.36     18.99 o 
  -8  13   7      485.22      382.61     22.83 o 
  -7  13   7        9.07       -0.98     18.20 o 
  -6  13   7      405.37      413.63     23.94 o 
  -5  13   7      237.28      238.19     23.82 o 
  -4  13   7     2030.27     1796.80     41.33 o 
  -3  13   7      726.60      728.98     28.59 o 
  -2  13   7     2692.44     3392.27     69.96 o 
  -1  13   7      787.29      834.61     30.40 o 
   0  13   7     4469.65     4424.19     97.38 o 
   1  13   7        1.98       -5.89     22.73 o 
   2  13   7       27.82       -0.41     18.60 o 
   3  13   7      275.03      291.69     20.03 o 
   4  13   7      485.82      576.30     31.90 o 
   5  13   7       34.20       36.75     33.74 o 
   6  13   7      117.25      104.86     19.51 o 
   7  13   7      187.65      156.64     18.84 o 
   8  13   7        0.09       12.18     18.03 o 
   9  13   7        1.81      -14.39     21.32 o 
  10  13   7        0.09       27.65     35.23 o 
  11  13   7        3.44        0.30     20.15 o 
 -11  14   7       10.87        4.23     16.27 o 
 -10  14   7       19.95        5.19     22.06 o 
  -9  14   7       30.02       30.42     17.55 o 
  -8  14   7       54.11       45.59     19.12 o 
  -7  14   7       54.23       48.86     17.53 o 
  -6  14   7       34.13       22.67     17.88 o 
  -5  14   7       19.76        4.64     17.07 o 
  -4  14   7      510.38      529.04     27.75 o 
  -3  14   7      678.01      835.11     29.62 o 
  -2  14   7      269.78      333.06     20.78 o 
  -1  14   7      137.41      180.26     24.55 o 
   0  14   7      646.47      579.53     33.72 o 
   1  14   7       96.81       62.23     23.28 o 
   2  14   7      261.84      220.23     18.03 o 
   3  14   7      552.61      505.52     30.24 o 
   4  14   7     1925.80     1794.79     45.74 o 
   5  14   7     1196.37     1109.50     35.69 o 
   6  14   7      148.80      167.61     20.83 o 
   7  14   7       13.44      -11.11     20.04 o 
   8  14   7      151.68      211.39     22.13 o 
   9  14   7       18.32       20.15     23.50 o 
  10  14   7       15.64       25.35     39.87 o 
  11  14   7        1.02        0.13     17.78 o 
 -10  15   7       29.79       34.29     21.16 o 
  -9  15   7        6.56       -3.59     19.19 o 
  -8  15   7      595.13      542.49     21.69 o 
  -7  15   7      213.23      229.72     19.18 o 
  -6  15   7       27.97       22.65     17.89 o 
  -5  15   7      151.48      148.47     16.18 o 
  -4  15   7      373.61      455.01     29.07 o 
  -3  15   7        0.01        1.80     25.57 o 
  -2  15   7       41.31       62.05     21.54 o 
  -1  15   7      140.09      163.74     16.84 o 
   0  15   7      756.72      831.79     37.40 o 
   1  15   7       68.75       68.56     25.29 o 
   2  15   7     4284.68     3978.56     82.65 o 
   3  15   7        0.43        3.01     24.00 o 
   4  15   7      866.12      940.45     38.29 o 
   5  15   7     2196.89     2056.15     43.67 o 
   6  15   7        7.13       39.80     20.56 o 
   7  15   7      310.63      328.84     23.12 o 
   8  15   7        0.01       14.95     19.53 o 
   9  15   7        0.35       -1.58     26.53 o 
  10  15   7       39.26       17.65     39.34 o 
 -10  16   7        0.00        1.14     16.25 o 
  -9  16   7      175.32      204.98     21.79 o 
  -8  16   7       13.16       21.05     21.38 o 
  -7  16   7      333.23      333.31     23.95 o 
  -6  16   7        6.22        4.89     19.56 o 
  -5  16   7      291.81      285.45     21.22 o 
  -4  16   7       29.37       20.28     22.16 o 
  -3  16   7       87.34       60.29     25.96 o 
  -2  16   7        2.41        1.68     24.33 o 
  -1  16   7     2761.06     3262.48     63.73 o 
   0  16   7      227.73      166.05     36.80 o 
   1  16   7      292.80      385.76     23.76 o 
   2  16   7      706.02      742.41     31.96 o 
   3  16   7     1094.79     1160.33     38.50 o 
   4  16   7       58.93       65.25     24.33 o 
   5  16   7     1070.45      968.38     35.07 o 
   6  16   7      269.04      234.03     22.46 o 
   7  16   7      278.78      249.90     21.64 o 
   8  16   7       10.50       17.81     19.82 o 
   9  16   7        0.03       20.67     25.96 o 
  10  16   7        7.99       20.10     26.26 o 
 -10  17   7       10.88       18.43     15.72 o 
  -9  17   7       60.04       75.81     19.06 o 
  -8  17   7       23.99       15.04     19.50 o 
  -7  17   7      105.72       99.43     26.80 o 
  -6  17   7        7.09       14.52     18.70 o 
  -5  17   7       74.32       80.13     20.01 o 
  -4  17   7       13.87       21.88     20.12 o 
  -3  17   7     3260.41     3450.38    153.47 o 
  -2  17   7       48.03       28.35     28.10 o 
  -1  17   7     1446.96     1771.80     56.20 o 
   0  17   7        1.34       18.25     24.94 o 
   1  17   7      139.32      127.20     18.55 o 
   2  17   7      588.56      542.84     30.26 o 
   3  17   7      587.76      568.41     31.48 o 
   4  17   7      116.80      151.96     20.41 o 
   5  17   7       72.86       78.10     22.23 o 
   6  17   7     1306.72     1260.14     36.24 o 
   7  17   7      116.25      133.79     20.86 o 
   8  17   7      389.73      339.86     23.03 o 
   9  17   7        7.00       30.25     25.02 o 
  10  17   7        4.49       -6.81     25.43 o 
 -10  18   7       71.81       73.89     17.43 o 
  -9  18   7       75.24       73.18     19.14 o 
  -8  18   7       30.22       58.03     20.18 o 
  -7  18   7       14.54       -6.40     22.66 o 
  -6  18   7       41.69        7.50     25.04 o 
  -5  18   7        5.53       -7.77     21.21 o 
  -4  18   7     2697.19     2647.66     40.33 o 
  -3  18   7      260.82      305.32     22.76 o 
  -2  18   7       35.91       45.66     48.27 o 
  -1  18   7        5.78       13.27     50.04 o 
   0  18   7      438.15      492.70     35.33 o 
   1  18   7      311.71      260.49     33.57 o 
   2  18   7      116.52      155.03     24.23 o 
   3  18   7      793.70      777.38     62.19 o 
   4  18   7       37.78       32.20     18.84 o 
   5  18   7        0.20        7.93     21.22 o 
   6  18   7      509.59      483.43     26.40 o 
   7  18   7        4.42       -6.26     19.21 o 
   8  18   7      504.61      583.33     28.45 o 
   9  18   7        1.15        9.04     24.41 o 
  10  18   7       66.49       48.66     22.54 o 
 -10  19   7       23.67        6.51     15.81 o 
  -9  19   7        0.69       21.41     16.87 o 
  -8  19   7        7.34        7.54     18.74 o 
  -7  19   7        8.44       14.01     22.64 o 
  -6  19   7      103.80      122.18     24.02 o 
  -5  19   7       36.17       29.93     21.09 o 
  -4  19   7      647.71      614.13     26.32 o 
  -3  19   7      146.76       98.42     25.99 o 
  -2  19   7      991.88      995.13     48.63 o 
  -1  19   7      447.46      482.47     67.93 o 
   0  19   7      643.81      602.33     68.22 o 
   1  19   7       32.41        9.47     26.36 o 
   2  19   7      968.26     1014.38     40.98 o 
   3  19   7      160.54      164.92     22.09 o 
   4  19   7      123.23      100.21     19.72 o 
   5  19   7     2300.13     2165.88     40.12 o 
   6  19   7      268.11      226.55     23.01 o 
   7  19   7        0.00       21.61     19.03 o 
   8  19   7       27.58       45.31     18.56 o 
   9  19   7        1.65       21.90     22.91 o 
  10  19   7      188.49      134.37     20.02 o 
  -9  20   7        8.26        8.34     14.70 o 
  -8  20   7       14.98       -4.64     18.25 o 
  -7  20   7       35.29       44.74     22.60 o 
  -6  20   7       74.54       54.66     26.42 o 
  -5  20   7     1137.21     1140.28     34.53 o 
  -4  20   7     3864.10     3522.10     62.49 o 
  -3  20   7       45.78       63.73     23.68 o 
  -2  20   7      839.94      723.86     31.99 o 
  -1  20   7       36.75       41.98     29.07 o 
   0  20   7      370.26      374.81     53.02 o 
   1  20   7      248.69      244.68     55.43 o 
   2  20   7      102.13      111.41     25.62 o 
   3  20   7      356.97      387.35     26.02 o 
   4  20   7      185.98      172.06     23.03 o 
   5  20   7      926.93      835.83     29.49 o 
   6  20   7      444.36      394.13     23.04 o 
   7  20   7      242.95      243.75     19.68 o 
   8  20   7      243.45      295.06     27.16 o 
   9  20   7      115.97      112.34     22.93 o 
  -9  21   7        1.09       -1.42     13.67 o 
  -8  21   7        0.07        6.96     15.80 o 
  -7  21   7       34.83       22.44     22.24 o 
  -6  21   7       57.34       64.44     27.37 o 
  -5  21   7     1900.78     1932.52     39.53 o 
  -4  21   7       20.22       23.88     21.67 o 
  -3  21   7       76.01       60.23     22.69 o 
  -2  21   7      290.81      314.04     33.38 o 
  -1  21   7      421.12      337.47     32.97 o 
   0  21   7      462.22      409.64     42.39 o 
   1  21   7      884.09      976.33     50.81 o 
   2  21   7     1143.20     1025.09     34.01 o 
   3  21   7       74.32       55.55     22.02 o 
   4  21   7      416.11      364.26     25.12 o 
   5  21   7      577.18      469.85     29.01 o 
   6  21   7       62.25       50.24     21.37 o 
   7  21   7       95.31      126.62     20.16 o 
   8  21   7       82.99      106.12     22.89 o 
   9  21   7      180.50      190.44     24.98 o 
  -9  22   7       51.63       44.51     14.82 o 
  -8  22   7       31.08       25.77     14.91 o 
  -7  22   7        1.00       24.56     21.53 o 
  -6  22   7       36.25       37.34     26.35 o 
  -5  22   7      499.37      493.87     26.36 o 
  -4  22   7       65.70       56.69     21.64 o 
  -3  22   7      587.43      471.73     32.08 o 
  -2  22   7      148.27      220.23     28.14 o 
  -1  22   7     1880.34     1787.89     44.28 o 
   0  22   7       55.90       29.38     28.74 o 
   1  22   7     1362.41     1250.19     57.42 o 
   2  22   7      900.70      919.55     36.64 o 
   3  22   7        3.27      -14.45     20.66 o 
   4  22   7       76.27       50.50     22.31 o 
   5  22   7       12.82       15.34     26.22 o 
   6  22   7        6.12        9.55     20.38 o 
   7  22   7      164.32      212.80     19.93 o 
   8  22   7        8.80       22.25     19.83 o 
   9  22   7       40.66       25.85     19.76 o 
  -8  23   7       11.34       22.19     15.69 o 
  -7  23   7        3.38        3.40     17.52 o 
  -6  23   7        5.19       29.30     21.14 o 
  -5  23   7      154.30      120.17     24.68 o 
  -4  23   7        7.93       -1.17     26.65 o 
  -3  23   7       49.47       40.02     24.59 o 
  -2  23   7      881.30      660.00     34.54 o 
  -1  23   7     2398.42     2506.71     67.95 o 
   0  23   7     2019.98     2042.35     53.69 o 
   1  23   7     2070.89     1754.18     66.46 o 
   2  23   7      594.66      602.54     35.56 o 
   3  23   7       13.36       18.46     21.03 o 
   4  23   7      124.31      104.84     25.80 o 
   5  23   7       15.45       21.97     24.80 o 
   6  23   7      113.07      132.03     20.03 o 
   7  23   7      349.41      357.95     21.32 o 
   8  23   7        3.81       20.34     18.44 o 
  -8  24   7       26.38       33.45     15.42 o 
  -7  24   7        1.29       -5.80     16.60 o 
  -6  24   7      429.07      415.35     35.49 o 
  -5  24   7        0.23        3.96     25.38 o 
  -4  24   7       21.41       40.76     25.25 o 
  -3  24   7        4.98       -2.65     24.46 o 
  -2  24   7      476.83      414.52     26.13 o 
  -1  24   7      233.27      166.43     30.55 o 
   0  24   7      377.53      364.04     32.70 o 
   1  24   7     1187.42     1151.14     42.92 o 
   2  24   7      199.70      165.39     28.49 o 
   3  24   7       16.04       -6.42     24.89 o 
   4  24   7      106.23       73.26     22.29 o 
   5  24   7       52.11       38.98     21.44 o 
   6  24   7       41.83       19.19     21.26 o 
   7  24   7       57.09       78.56     22.46 o 
   8  24   7       33.34       16.51     16.79 o 
  -8  25   7        0.35        1.24     18.58 o 
  -7  25   7      124.80      123.92     19.49 o 
  -6  25   7       49.16       60.51     27.96 o 
  -5  25   7        0.15       12.58     30.09 o 
  -4  25   7       29.67       30.93     25.08 o 
  -3  25   7        4.48        8.09     28.73 o 
  -2  25   7       91.47       99.40     25.59 o 
  -1  25   7       33.88       18.60     29.08 o 
   0  25   7        5.88        7.05     27.27 o 
   1  25   7        1.37       21.96     29.22 o 
   2  25   7      992.01      990.49     76.73 o 
   3  25   7      136.18      180.05     37.49 o 
   4  25   7       23.58       12.10     22.25 o 
   5  25   7        0.00        8.46     20.62 o 
   6  25   7       11.39       14.15     20.44 o 
   7  25   7       15.04       -9.43     19.43 o 
   8  25   7       52.03       53.97     17.40 o 
  -8  26   7        0.03        6.58     21.78 o 
  -7  26   7        3.80       -3.97     18.40 o 
  -6  26   7        0.07       10.52     22.30 o 
  -5  26   7       54.69       46.58     28.46 o 
  -4  26   7      303.45      304.45     28.91 o 
  -3  26   7      255.23      203.69     26.76 o 
  -2  26   7        2.90       65.06     28.67 o 
  -1  26   7        6.48       26.58     34.03 o 
   0  26   7      114.78      116.17     35.18 o 
   1  26   7     1226.52     1292.77     56.23 o 
   2  26   7      386.60      300.49     37.76 o 
   3  26   7       68.65       87.98     23.76 o 
   4  26   7        0.01        3.69     24.10 o 
   5  26   7        0.12       11.13     20.48 o 
   6  26   7       23.83       39.21     18.09 o 
   7  26   7        4.24       -9.13     20.59 o 
  -7  27   7       60.48       52.89     49.68 o 
  -6  27   7       12.61       23.74     20.02 o 
  -5  27   7      107.21      102.00     28.18 o 
  -4  27   7      260.18      279.12     27.94 o 
  -3  27   7       11.65        1.13     27.30 o 
  -2  27   7       79.52       48.38     36.08 o 
  -1  27   7       38.42       13.83     33.71 o 
   0  27   7       10.46        4.81     33.95 o 
   1  27   7      208.36      157.61     35.99 o 
   2  27   7       30.78       65.54     53.17 o 
   3  27   7        5.59       -2.38     26.80 o 
   4  27   7       11.21       22.64     21.69 o 
   5  27   7       33.02        4.79     19.37 o 
   6  27   7       38.15       44.67     16.20 o 
   7  27   7        0.20      -16.08     18.34 o 
  -7  28   7       25.22       51.93     26.81 o 
  -6  28   7       29.78       -0.02     17.82 o 
  -5  28   7       77.59       73.17     29.54 o 
  -4  28   7      107.32      113.13     30.96 o 
  -3  28   7      449.33      375.98     30.45 o 
  -2  28   7        0.04       13.73     33.37 o 
  -1  28   7       13.99      -18.78     32.72 o 
   0  28   7      191.26      233.40     36.89 o 
   1  28   7      104.28       86.40     34.76 o 
   2  28   7       52.19       38.09     48.91 o 
   3  28   7       46.10       65.41     54.05 o 
   4  28   7       35.59       33.18     23.65 o 
   5  28   7       67.72       72.50     21.62 o 
   6  28   7      161.61      193.85     34.12 o 
   7  28   7       23.13       71.95     31.70 o 
  -6  29   7      100.53       37.97     22.17 o 
  -5  29   7       10.61        7.93     25.32 o 
  -4  29   7       11.52       24.13     27.62 o 
  -3  29   7      131.50      126.25     26.94 o 
  -2  29   7        1.95       12.99     32.54 o 
  -1  29   7       25.91       37.88     43.03 o 
   0  29   7       23.34       24.54     31.99 o 
   1  29   7       45.96       64.82     51.85 o 
   2  29   7      128.76       97.14     52.18 o 
   3  29   7      303.21      244.96     32.02 o 
   4  29   7        4.68       24.88     28.28 o 
   5  29   7        2.10       14.61     25.42 o 
   6  29   7       46.54       66.71     21.98 o 
  -6  30   7       18.30       12.84     26.07 o 
  -5  30   7        6.30        4.37     22.72 o 
  -4  30   7        1.17       11.29     31.34 o 
  -3  30   7       11.90       28.17     45.33 o 
  -2  30   7       66.14       80.21     32.13 o 
  -1  30   7       56.23       43.99     31.07 o 
   0  30   7       61.86       22.09     31.15 o 
   1  30   7        0.99        1.52     51.69 o 
   2  30   7        0.59        3.22     48.77 o 
   3  30   7        1.39      -17.10     26.93 o 
   4  30   7       43.34       34.02     31.73 o 
   5  30   7       12.00       17.85     27.92 o 
   6  30   7        1.95      -28.34     28.34 o 
  -5  31   7        0.58       20.19     19.77 o 
  -4  31   7       36.61       32.88     38.65 o 
  -3  31   7        5.47        0.39     42.62 o 
  -2  31   7        0.99       22.21     28.45 o 
  -1  31   7       58.26       80.62     29.58 o 
   0  31   7       55.19       46.38     29.81 o 
   1  31   7        9.84      -36.86     47.00 o 
   2  31   7        0.98       -2.42     27.69 o 
   3  31   7        1.21        1.70     29.08 o 
   4  31   7       55.67       50.94     28.74 o 
   5  31   7       13.65       29.55     17.84 o 
  -5  32   7       60.13       30.67     23.98 o 
  -4  32   7       60.21      105.34     34.59 o 
  -3  32   7       13.71       23.20     37.44 o 
  -2  32   7      117.22       72.85     42.35 o 
  -1  32   7      108.39      151.20     46.02 o 
   0  32   7       14.40        5.46     41.28 o 
   1  32   7       11.22       18.76     28.54 o 
   2  32   7       11.86       26.16     22.31 o 
   3  32   7        0.90        8.04     25.74 o 
   4  32   7        3.48       -4.98     22.59 o 
   5  32   7      143.94      158.12     20.30 o 
  -4  33   7        0.48       32.47     25.57 o 
  -3  33   7       85.94       96.45     35.15 o 
  -2  33   7        9.60        3.08     37.30 o 
  -1  33   7        1.26       14.17     36.64 o 
   0  33   7        1.86      -10.53     39.42 o 
   1  33   7        0.26      -30.01     36.46 o 
   2  33   7      103.14       78.48     26.63 o 
   3  33   7       44.37       39.76     23.12 o 
   4  33   7        6.43       11.88     32.06 o 
  -3  34   7       63.40       75.93     27.19 o 
  -2  34   7        9.14      -16.91     29.64 o 
  -1  34   7       56.16       88.32     35.02 o 
   0  34   7       37.38       38.92     32.43 o 
   1  34   7       10.16       14.52     25.24 o 
   2  34   7       34.72       22.52     34.28 o 
   3  34   7        0.88      -29.96     31.10 o 
  -2  35   7      151.69      171.21     25.26 o 
  -1  35   7       29.50       59.32     25.61 o 
   0  35   7       58.15       44.68     27.71 o 
   1  35   7       37.55       -1.05     29.47 o 
   2  35   7       12.40        1.01     26.04 o 
 -11   0   8       13.83       48.88     29.13 o 
 -10   0   8     1088.38     1184.87     53.33 o 
  -9   0   8        1.62       17.82     34.90 o 
  -8   0   8      198.25      201.16     42.17 o 
  -7   0   8        3.13       29.63     28.82 o 
  -6   0   8      472.34      397.87     46.34 o 
  -5   0   8        8.66       25.17     18.37 o 
  -4   0   8     2119.28     2421.51     59.87 o 
  -3   0   8      809.02      720.88     25.05 o 
  -2   0   8    16020.13    14701.18    159.07 o 
  -1   0   8    11678.21    10896.33    119.81 o 
   0   0   8     6287.60     5620.91     55.30 o 
   1   0   8     1202.04      971.74     24.28 o 
   2   0   8    30087.23    31878.84    620.64 o 
   3   0   8      158.07      221.52     20.82 o 
   4   0   8      392.27      398.81     25.28 o 
   5   0   8      265.93      292.03     31.19 o 
   6   0   8       82.81       47.14     41.97 o 
   7   0   8      246.83      322.98     53.91 o 
   8   0   8      266.96      315.42     38.45 o 
   9   0   8      372.63      383.09     43.28 o 
  10   0   8       33.30        5.82     56.18 o 
  11   0   8        0.79       18.34     41.14 o 
 -11   1   8        0.40       17.23     20.28 o 
 -10   1   8        0.59        5.28     24.46 o 
  -9   1   8       43.71       53.47     25.93 o 
  -8   1   8     3584.35     3511.99     68.96 o 
  -7   1   8      261.27      211.48     26.61 o 
  -6   1   8       51.60       51.06     17.92 o 
  -5   1   8      247.35      236.56     16.27 o 
  -4   1   8     1365.32     1506.25     41.37 o 
  -3   1   8        1.03       23.18     14.06 o 
  -2   1   8     9900.98     9409.59     64.94 o 
  -1   1   8     6840.44     6135.90    214.60 o 
   0   1   8      983.15      754.15     13.93 o 
   1   1   8      950.13      840.99     22.08 o 
   2   1   8    27904.55    26513.18    122.26 o 
   3   1   8     4109.31     3868.00     42.20 o 
   4   1   8    10910.76    10836.32     86.84 o 
   5   1   8      387.21      390.73     27.52 o 
   6   1   8       44.47       99.05     29.40 o 
   7   1   8        3.30        9.54     26.12 o 
   8   1   8       89.36      111.85     24.44 o 
   9   1   8      109.05      174.37     33.74 o 
  10   1   8      150.35      144.40     30.90 o 
  11   1   8        4.23      -12.89     30.88 o 
 -11   2   8        3.50       -1.90     20.00 o 
 -10   2   8        9.77        5.95     19.17 o 
  -9   2   8       78.92       68.01     25.72 o 
  -8   2   8       18.26       28.44     25.65 o 
  -7   2   8       41.88       44.99     23.32 o 
  -6   2   8       11.97       12.66     17.83 o 
  -5   2   8       10.77       21.79     13.90 o 
  -4   2   8      760.92      818.27     19.03 o 
  -3   2   8     1389.37     1173.09     20.22 o 
  -2   2   8     1577.21     1622.61     23.66 o 
  -1   2   8     1375.22     1399.63     24.77 o 
   0   2   8      365.70      319.39     11.07 o 
   1   2   8     2578.80     2355.12     24.58 o 
   2   2   8      295.45      327.21     11.41 o 
   3   2   8     6693.38     6445.27     46.52 o 
   4   2   8     2042.29     2040.67     31.81 o 
   5   2   8     3331.66     3399.39     47.09 o 
   6   2   8      169.74      177.51     24.45 o 
   7   2   8       89.30      128.39     40.13 o 
   8   2   8        5.58      -23.36     23.36 o 
   9   2   8      157.52      160.27     32.54 o 
  10   2   8        7.58       39.03     29.08 o 
  11   2   8        5.10       30.64     30.02 o 
 -11   3   8        3.95        3.71     19.86 o 
 -10   3   8        3.85       12.25     21.62 o 
  -9   3   8       94.86      130.01     26.20 o 
  -8   3   8       85.34       91.69     25.27 o 
  -7   3   8      134.45      123.01     21.84 o 
  -6   3   8      161.39      168.08     21.47 o 
  -5   3   8      692.28      639.55     23.14 o 
  -4   3   8      114.98      107.00     12.88 o 
  -3   3   8    13487.08    13724.35    198.63 o 
  -2   3   8     1176.01     1084.45     20.48 o 
  -1   3   8     4706.50     4682.56     45.45 o 
   0   3   8     6390.84     6003.68     41.91 o 
   1   3   8      480.42      432.08     10.04 o 
   2   3   8       22.91       40.88      6.88 o 
   3   3   8       89.48       84.17     12.95 o 
   4   3   8      147.79      119.78     16.98 o 
   5   3   8      676.74      640.95     26.11 o 
   6   3   8       75.39       56.91     22.74 o 
   7   3   8       32.93       39.16     23.60 o 
   8   3   8      198.03      125.43     26.97 o 
   9   3   8       16.80       -3.23     31.18 o 
  10   3   8       18.53       25.30     28.26 o 
  11   3   8       17.29       28.69     29.00 o 
 -11   4   8       12.78        3.99     19.56 o 
 -10   4   8        4.13       46.43     21.62 o 
  -9   4   8      112.91      130.78     23.93 o 
  -8   4   8        3.47      -13.10     24.82 o 
  -7   4   8       54.79       51.53     19.47 o 
  -6   4   8     1275.73     1381.43     33.10 o 
  -5   4   8      433.60      474.09     21.05 o 
  -4   4   8     1666.32     1506.89     27.03 o 
  -3   4   8     4234.76     4236.22     56.45 o 
  -2   4   8      148.32      147.38     15.09 o 
  -1   4   8        1.84       16.38     18.61 o 
   0   4   8     5597.51     4715.32     36.15 o 
   1   4   8     2035.63     1776.45     31.72 o 
   2   4   8       35.79       33.86     14.45 o 
   3   4   8      119.16      139.65     15.82 o 
   4   4   8      576.22      542.84     23.24 o 
   5   4   8     2897.33     2711.77     38.13 o 
   6   4   8      262.32      279.11     25.73 o 
   7   4   8       64.05       50.47     21.75 o 
   8   4   8       22.98       -1.57     25.56 o 
   9   4   8        9.93       46.97     33.07 o 
  10   4   8       25.55       24.19     29.94 o 
  11   4   8        4.93       -3.51     21.92 o 
 -11   5   8       11.77       25.83     16.21 o 
 -10   5   8        2.05       33.54     21.94 o 
  -9   5   8       19.35       32.95     25.09 o 
  -8   5   8      255.76      273.70     28.59 o 
  -7   5   8       78.27       66.30     19.33 o 
  -6   5   8      774.65      826.20     39.89 o 
  -5   5   8       23.31       26.30     15.25 o 
  -4   5   8     1539.43     1579.07     36.39 o 
  -3   5   8      314.23      268.69     13.59 o 
  -2   5   8      298.62      309.50     16.64 o 
  -1   5   8        0.40       10.64      7.90 o 
   0   5   8       71.08       96.90     10.87 o 
   1   5   8     1617.42     1913.39     38.08 o 
   2   5   8      416.73      431.63     18.70 o 
   3   5   8       33.83       24.34     15.40 o 
   4   5   8      245.07      214.88     17.57 o 
   5   5   8     1983.06     1955.73     38.26 o 
   6   5   8       56.08       74.40     20.63 o 
   7   5   8      334.98      348.67     25.37 o 
   8   5   8       41.54       37.98     39.28 o 
   9   5   8       61.30       25.09     31.84 o 
  10   5   8      100.80       65.38     29.78 o 
  11   5   8        5.07      -10.15     21.12 o 
 -11   6   8        0.11       -5.06     16.59 o 
 -10   6   8      159.27      121.51     25.39 o 
  -9   6   8      101.75       77.96     26.66 o 
  -8   6   8      163.41      153.10     26.85 o 
  -7   6   8       27.22        4.41     20.23 o 
  -6   6   8       11.28       -3.94     19.66 o 
  -5   6   8        6.70       19.67     16.30 o 
  -4   6   8      666.98      797.10     22.48 o 
  -3   6   8      168.60      178.16     17.77 o 
  -2   6   8    10510.65    11492.36     64.47 o 
  -1   6   8      645.66      674.39     13.56 o 
   0   6   8       67.33       61.53     13.58 o 
   1   6   8      744.25      606.56     29.69 o 
   2   6   8      334.85      376.65     10.85 o 
   3   6   8      601.93      770.97     17.57 o 
   4   6   8     3045.30     3226.41     36.48 o 
   5   6   8       43.40       52.90     17.11 o 
   6   6   8       33.59       19.49     23.75 o 
   7   6   8       19.05       73.08     19.76 o 
   8   6   8       49.47       39.75     32.28 o 
   9   6   8        2.31       18.16     30.51 o 
  10   6   8      176.96      194.62     29.99 o 
  11   6   8        3.06       -0.51     22.74 o 
 -11   7   8        6.87       -5.18     16.61 o 
 -10   7   8        9.66       -4.00     23.20 o 
  -9   7   8       17.90       68.23     25.90 o 
  -8   7   8        7.60        1.82     22.50 o 
  -7   7   8      226.49      214.39     24.06 o 
  -6   7   8       72.90       96.29     21.64 o 
  -5   7   8      394.40      396.30     20.01 o 
  -4   7   8     1027.77     1042.01     24.01 o 
  -3   7   8      160.82      199.81     20.87 o 
  -2   7   8     1180.83     1353.66     31.80 o 
  -1   7   8     2152.75     1723.40     85.61 o 
   0   7   8     1126.13     1040.18     23.11 o 
   1   7   8      321.01      410.69     17.81 o 
   2   7   8      893.23     1033.14     24.70 o 
   3   7   8      378.68      263.09     23.92 o 
   4   7   8     3046.88     2855.76     41.40 o 
   5   7   8      976.16      975.22     29.89 o 
   6   7   8       28.71       26.41     22.76 o 
   7   7   8        0.05      -13.44     21.45 o 
   8   7   8        1.99       29.52     29.91 o 
   9   7   8       22.10       61.37     31.69 o 
  10   7   8       28.49       56.58     27.51 o 
  11   7   8       39.53       42.54     20.25 o 
 -11   8   8        0.29      -14.56     14.56 o 
 -10   8   8        6.34        4.48     22.80 o 
  -9   8   8      403.65      387.43     31.38 o 
  -8   8   8        0.23       19.42     24.37 o 
  -7   8   8      182.48      197.87     19.54 o 
  -6   8   8      193.74      252.38     30.54 o 
  -5   8   8     2610.44     2685.70     82.80 o 
  -4   8   8       20.62       18.86     14.60 o 
  -3   8   8     1909.18     1502.20     28.14 o 
  -2   8   8       58.27       70.84     14.38 o 
  -1   8   8     4472.44     3959.28     64.71 o 
   0   8   8       50.85       66.19     12.46 o 
   1   8   8      520.31      414.70     11.76 o 
   2   8   8      905.14      996.26     30.19 o 
   3   8   8        0.65       28.33     25.53 o 
   4   8   8       97.11      130.42     20.98 o 
   5   8   8      336.61      357.10     22.83 o 
   6   8   8        4.62       26.47     24.45 o 
   7   8   8        6.13        6.29     21.73 o 
   8   8   8      529.81      522.27     39.06 o 
   9   8   8       17.61       30.80     30.22 o 
  10   8   8       23.63       25.34     26.68 o 
  11   8   8       25.90       27.28     19.22 o 
 -11   9   8        2.22       -4.23     14.16 o 
 -10   9   8        8.39       24.33     25.86 o 
  -9   9   8        6.04       -3.00     25.17 o 
  -8   9   8        6.49        8.98     20.67 o 
  -7   9   8       42.10       79.38     18.23 o 
  -6   9   8       59.44       43.29     21.04 o 
  -5   9   8      177.90      167.34     16.57 o 
  -4   9   8       24.41       25.67     13.84 o 
  -3   9   8       12.83       11.41     15.04 o 
  -2   9   8       15.07       32.45     13.21 o 
  -1   9   8     2341.65     2237.54     36.49 o 
   0   9   8     4513.51     4868.19     57.79 o 
   1   9   8      924.05      838.02     29.18 o 
   2   9   8      410.84      434.48     41.13 o 
   3   9   8      121.43      154.89     28.86 o 
   4   9   8      235.89      233.63     20.17 o 
   5   9   8       50.15       57.11     18.18 o 
   6   9   8      168.47      164.63     24.20 o 
   7   9   8      368.19      384.93     23.70 o 
   8   9   8        4.61       37.99     23.16 o 
   9   9   8      112.18      122.26     31.48 o 
  10   9   8       53.31       43.43     26.29 o 
  11   9   8       14.63       19.29     18.11 o 
 -11  10   8        3.31       -3.99     16.40 o 
 -10  10   8       24.79       22.87     21.01 o 
  -9  10   8        0.02        8.79     24.97 o 
  -8  10   8       89.05      112.67     21.11 o 
  -7  10   8      788.10      752.59     51.76 o 
  -6  10   8       39.43       40.23     18.83 o 
  -5  10   8       17.73       16.91     21.59 o 
  -4  10   8      529.59      749.12     26.64 o 
  -3  10   8      805.91      884.14     29.75 o 
  -2  10   8     3014.30     3184.83     63.91 o 
  -1  10   8     5279.70     5110.88     94.43 o 
   0  10   8     2247.25     2269.91     34.12 o 
   1  10   8     2979.99     2856.57    114.65 o 
   2  10   8      973.80     1018.92     71.15 o 
   3  10   8       34.53       40.67     20.97 o 
   4  10   8       95.51       97.27     18.86 o 
   5  10   8       35.33       22.57     22.36 o 
   6  10   8        0.21        2.57     18.55 o 
   7  10   8        1.05       -4.45     18.54 o 
   8  10   8       46.05       77.73     22.52 o 
   9  10   8       17.94       38.47     29.93 o 
  10  10   8       73.83       67.93     25.33 o 
  11  10   8        0.05        7.15     20.93 o 
 -11  11   8        0.16      -11.77     18.25 o 
 -10  11   8       25.85       35.08     25.12 o 
  -9  11   8        0.80       -2.46     19.11 o 
  -8  11   8      313.45      291.84     23.45 o 
  -7  11   8        6.26       34.88     18.36 o 
  -6  11   8      116.04      104.99     19.97 o 
  -5  11   8       72.97       46.98     18.70 o 
  -4  11   8      764.82      778.24     31.66 o 
  -3  11   8      124.12      135.79     19.79 o 
  -2  11   8     3081.55     3132.64     75.96 o 
  -1  11   8       21.30       36.66     15.13 o 
   0  11   8     2039.23     2131.23     38.03 o 
   1  11   8     2017.17     2120.50     48.72 o 
   2  11   8      728.67      733.89     31.92 o 
   3  11   8       92.20       93.19     22.22 o 
   4  11   8       99.20      181.91     20.18 o 
   5  11   8      327.15      330.72     27.96 o 
   6  11   8      133.72      152.93     19.96 o 
   7  11   8       50.47       65.51     19.66 o 
   8  11   8        0.20       -6.31     20.57 o 
   9  11   8       17.24       -6.10     34.05 o 
  10  11   8        6.28       24.08     22.94 o 
  11  11   8       11.02      -21.94     29.28 o 
 -11  12   8        5.19        1.87     17.81 o 
 -10  12   8       80.14       58.90     29.83 o 
  -9  12   8       12.64       18.75     17.68 o 
  -8  12   8        0.46       -8.24     19.81 o 
  -7  12   8       27.42       37.05     19.26 o 
  -6  12   8        1.57       -4.55     18.02 o 
  -5  12   8       35.19       45.56     21.81 o 
  -4  12   8       36.03       20.91     19.90 o 
  -3  12   8       51.79       47.60     15.19 o 
  -2  12   8       21.96       32.17     15.44 o 
  -1  12   8     2109.49     1908.62     32.71 o 
   0  12   8     1054.78     1207.61     43.82 o 
   1  12   8     1201.26     1095.72     39.89 o 
   2  12   8      247.78      308.05     23.96 o 
   3  12   8      298.63      313.42     16.87 o 
   4  12   8      947.43      974.10     37.68 o 
   5  12   8        0.07        3.40     25.69 o 
   6  12   8       81.79       87.52     19.19 o 
   7  12   8      180.43      167.45     18.91 o 
   8  12   8      278.31      300.88     21.04 o 
   9  12   8       64.11       68.28     24.40 o 
  10  12   8        3.53      -19.12     22.57 o 
  11  12   8        3.44        4.59     27.42 o 
 -11  13   8        1.33       -8.56     17.55 o 
 -10  13   8        1.95       19.62     19.28 o 
  -9  13   8        2.33       16.71     16.90 o 
  -8  13   8       20.91       36.79     17.10 o 
  -7  13   8       31.75       18.92     20.40 o 
  -6  13   8       66.86       38.60     20.17 o 
  -5  13   8      364.62      384.12     22.94 o 
  -4  13   8      123.20      127.13     24.01 o 
  -3  13   8      100.44      102.37     17.26 o 
  -2  13   8      108.68       85.43     13.97 o 
  -1  13   8      142.58      104.63     20.22 o 
   0  13   8     1286.60     1121.42     49.34 o 
   1  13   8     2219.01     2184.50    107.66 o 
   2  13   8      184.12      165.38     17.37 o 
   3  13   8      190.72      214.03     23.29 o 
   4  13   8       30.93       51.56     25.06 o 
   5  13   8      682.56      706.35     30.92 o 
   6  13   8       15.12       12.65     18.97 o 
   7  13   8       59.16       31.21     18.20 o 
   8  13   8       71.13       78.96     19.19 o 
   9  13   8      127.88      122.38     24.80 o 
  10  13   8       47.52       79.88     29.00 o 
  11  13   8       19.49       13.48     21.82 o 
 -10  14   8       29.25       50.46     22.94 o 
  -9  14   8       14.41       -0.61     17.14 o 
  -8  14   8        0.00        6.10     18.10 o 
  -7  14   8       29.26       16.37     18.34 o 
  -6  14   8        3.41        2.92     18.37 o 
  -5  14   8      106.18      112.01     18.42 o 
  -4  14   8       53.43       85.69     30.96 o 
  -3  14   8       45.38       66.43     19.47 o 
  -2  14   8      105.15      113.79     18.24 o 
  -1  14   8      889.89      874.48     32.21 o 
   0  14   8      102.14       99.15     25.45 o 
   1  14   8      165.67      166.46     26.99 o 
   2  14   8     3397.05     3541.98     50.44 o 
   3  14   8       45.88       64.71     23.80 o 
   4  14   8      386.54      487.76     30.62 o 
   5  14   8      675.70      641.32     31.67 o 
   6  14   8       35.50       50.40     20.80 o 
   7  14   8       67.86       60.30     19.53 o 
   8  14   8      235.34      228.37     24.60 o 
   9  14   8        1.24       53.51     35.90 o 
  10  14   8       82.34       81.59     41.03 o 
  11  14   8       24.45      -23.66     23.66 o 
 -10  15   8        0.44      -12.04     20.00 o 
  -9  15   8        2.53      -10.10     17.09 o 
  -8  15   8      587.32      517.17     25.17 o 
  -7  15   8       23.96       -8.35     19.79 o 
  -6  15   8       24.41       23.93     18.47 o 
  -5  15   8       69.53       56.56     16.67 o 
  -4  15   8       24.87       18.12     24.88 o 
  -3  15   8      266.39      273.54     29.36 o 
  -2  15   8       76.99       50.74     21.90 o 
  -1  15   8      820.77      753.76     23.31 o 
   0  15   8      835.14      908.33     32.73 o 
   1  15   8      236.21      278.48     23.96 o 
   2  15   8      528.66      557.88     31.53 o 
   3  15   8      520.92      512.15     45.71 o 
   4  15   8      489.03      488.42     32.86 o 
   5  15   8      130.11      104.99     22.96 o 
   6  15   8      168.96      191.80     21.80 o 
   7  15   8       16.19       -0.50     21.08 o 
   8  15   8       18.05        5.51     21.55 o 
   9  15   8        0.57        6.46     37.03 o 
  10  15   8      107.45      116.04     42.83 o 
 -10  16   8       34.30       38.26     19.52 o 
  -9  16   8        0.38      -14.99     18.43 o 
  -8  16   8       39.27       64.20     19.16 o 
  -7  16   8        0.51       -7.19     20.89 o 
  -6  16   8       12.90      -16.08     20.15 o 
  -5  16   8      311.38      288.43     20.15 o 
  -4  16   8      607.16      533.71     24.18 o 
  -3  16   8       29.60       42.71     24.21 o 
  -2  16   8     1099.71     1333.78     75.18 o 
  -1  16   8       15.46       13.86     23.41 o 
   0  16   8      342.43      232.46     24.27 o 
   1  16   8      175.62      141.74     19.51 o 
   2  16   8     3239.37     3194.08     56.08 o 
   3  16   8       15.08        2.63     23.55 o 
   4  16   8       27.93        6.17     23.54 o 
   5  16   8       35.83       28.88     20.73 o 
   6  16   8      355.96      286.25     23.35 o 
   7  16   8        0.05       -5.15     21.54 o 
   8  16   8       67.97       43.15     21.87 o 
   9  16   8        3.12       12.61     32.54 o 
  10  16   8      273.52      232.90     44.52 o 
 -10  17   8        1.49        8.61     17.21 o 
  -9  17   8        0.01       -7.58     17.79 o 
  -8  17   8       99.94       89.51     19.90 o 
  -7  17   8        3.92       17.51     21.56 o 
  -6  17   8       32.81       42.95     20.78 o 
  -5  17   8       20.51        4.22     18.40 o 
  -4  17   8      324.99      360.79     20.97 o 
  -3  17   8      119.07      140.42     23.87 o 
  -2  17   8       48.48       24.91     31.96 o 
  -1  17   8       11.88       29.61     27.79 o 
   0  17   8        9.82        5.60     26.45 o 
   1  17   8        3.99       37.65     21.97 o 
   2  17   8        0.81       26.22     21.96 o 
   3  17   8       39.50       83.97     26.53 o 
   4  17   8       17.23       12.69     20.08 o 
   5  17   8      108.94       42.31     22.52 o 
   6  17   8       72.75       55.48     21.05 o 
   7  17   8      109.72      133.17     20.31 o 
   8  17   8       66.38       79.13     21.79 o 
   9  17   8       11.93       26.82     31.03 o 
  10  17   8        0.74      -10.33     22.59 o 
 -10  18   8        3.32       13.28     14.83 o 
  -9  18   8        2.58        9.47     15.17 o 
  -8  18   8        7.54       13.38     19.11 o 
  -7  18   8       35.63       35.52     22.36 o 
  -6  18   8       64.21       39.39     24.67 o 
  -5  18   8      153.62      112.01     21.79 o 
  -4  18   8       42.61       64.57     20.83 o 
  -3  18   8      903.69      927.00     30.78 o 
  -2  18   8        1.89       45.73     46.07 o 
  -1  18   8     1475.77     1626.53     54.25 o 
   0  18   8       92.98       77.38     29.53 o 
   1  18   8       93.98      112.53     46.64 o 
   2  18   8      123.31      149.65     25.00 o 
   3  18   8      228.71      240.83     23.97 o 
   4  18   8      568.50      469.58     23.70 o 
   5  18   8      896.99      758.41     31.02 o 
   6  18   8        3.77        2.67     20.64 o 
   7  18   8      395.05      374.55     22.85 o 
   8  18   8        0.59       19.37     20.35 o 
   9  18   8       98.73      109.25     38.89 o 
  10  18   8       27.24       21.71     20.14 o 
 -10  19   8        2.28        6.53     20.14 o 
  -9  19   8       26.35       23.58     15.62 o 
  -8  19   8        5.22       16.47     18.22 o 
  -7  19   8        0.93       -7.15     22.95 o 
  -6  19   8       92.13       89.82     24.12 o 
  -5  19   8       17.87        5.03     20.89 o 
  -4  19   8       51.82       53.16     20.93 o 
  -3  19   8      192.12      191.76     23.48 o 
  -2  19   8       69.42       66.46     26.85 o 
  -1  19   8      847.08      908.89     73.90 o 
   0  19   8      169.38      141.31     35.22 o 
   1  19   8       21.41       45.39     33.54 o 
   2  19   8      256.51      182.57     44.57 o 
   3  19   8      410.60      435.08     28.12 o 
   4  19   8       75.29       81.84     22.88 o 
   5  19   8       45.71       24.62     19.80 o 
   6  19   8       12.40        4.32     19.60 o 
   7  19   8      940.28      958.09     26.57 o 
   8  19   8       54.26       80.54     21.12 o 
   9  19   8       66.58       84.91     22.64 o 
  10  19   8       31.75       36.75     25.15 o 
  -9  20   8       67.73       78.37     16.50 o 
  -8  20   8        3.56       -3.72     16.09 o 
  -7  20   8      134.18       94.34     23.40 o 
  -6  20   8      162.42      196.63     25.43 o 
  -5  20   8     1780.79     1669.32     41.11 o 
  -4  20   8        5.58       10.73     21.40 o 
  -3  20   8     3232.17     3275.49     71.69 o 
  -2  20   8     3081.34     3047.31     53.16 o 
  -1  20   8       29.26       78.88     37.25 o 
   0  20   8      249.48      273.30     32.02 o 
   1  20   8      105.93      159.99     29.34 o 
   2  20   8        2.87      -18.00     21.76 o 
   3  20   8      169.67      106.70     23.69 o 
   4  20   8        3.89      -11.08     22.62 o 
   5  20   8      124.36      123.69     22.46 o 
   6  20   8       16.12        0.64     20.77 o 
   7  20   8      247.93      283.84     21.63 o 
   8  20   8      215.31      151.20     24.02 o 
   9  20   8      103.82       87.13     27.37 o 
  -9  21   8        1.61      -13.90     13.90 o 
  -8  21   8        0.09        0.17     14.99 o 
  -7  21   8        4.23        1.36     21.34 o 
  -6  21   8      276.18      276.44     29.87 o 
  -5  21   8      385.27      438.03     29.93 o 
  -4  21   8     1960.81     1681.30     36.11 o 
  -3  21   8      146.22      127.75     22.66 o 
  -2  21   8       62.16       91.93     33.50 o 
  -1  21   8      468.60      442.30     29.46 o 
   0  21   8      200.31      167.15     27.54 o 
   1  21   8       17.25       33.91     28.33 o 
   2  21   8      134.36      159.24     21.75 o 
   3  21   8       19.05       -8.59     22.73 o 
   4  21   8        0.10       24.95     21.73 o 
   5  21   8        3.40       10.97     22.04 o 
   6  21   8       81.68       66.03     20.53 o 
   7  21   8        0.14      -17.78     17.78 o 
   8  21   8      316.49      366.74     24.99 o 
   9  21   8        3.04       -7.73     21.33 o 
  -9  22   8        2.43       17.35     17.07 o 
  -8  22   8        0.79        6.40     14.58 o 
  -7  22   8       10.01       21.36     18.04 o 
  -6  22   8      138.95      181.22     23.79 o 
  -5  22   8      133.38      123.12     21.83 o 
  -4  22   8      979.13      871.37     33.63 o 
  -3  22   8      373.07      323.74     29.87 o 
  -2  22   8     6491.63     6515.56    138.90 o 
  -1  22   8      682.67      677.85     36.92 o 
   0  22   8     1423.29     1404.57     46.05 o 
   1  22   8      298.36      187.50     29.44 o 
   2  22   8      576.10      633.98     33.81 o 
   3  22   8       59.83       35.64     22.57 o 
   4  22   8      113.05       69.28     21.10 o 
   5  22   8       94.04       81.52     26.05 o 
   6  22   8       12.25       30.03     19.69 o 
   7  22   8      197.30      191.84     18.86 o 
   8  22   8      231.13      279.19     34.11 o 
   9  22   8       93.00       86.22     19.28 o 
  -8  23   8        4.56        7.01     14.13 o 
  -7  23   8       31.17       18.14     16.80 o 
  -6  23   8        4.14       10.90     20.82 o 
  -5  23   8       11.16       14.19     23.68 o 
  -4  23   8      141.43      133.74     28.45 o 
  -3  23   8       33.86       16.18     25.70 o 
  -2  23   8       34.32       49.59     26.63 o 
  -1  23   8     3208.64     3101.17     81.24 o 
   0  23   8       80.92      126.09     31.19 o 
   1  23   8      214.71      248.34     36.92 o 
   2  23   8      136.13      124.12     23.90 o 
   3  23   8       26.40       43.53     22.42 o 
   4  23   8       68.20       66.91     20.55 o 
   5  23   8      130.24      129.55     23.58 o 
   6  23   8       21.28       34.41     19.75 o 
   7  23   8      148.28      159.67     17.87 o 
   8  23   8       57.22       38.68     16.95 o 
  -8  24   8        7.41        7.69     13.60 o 
  -7  24   8       21.88       23.06     15.81 o 
  -6  24   8      102.20      141.66     30.49 o 
  -5  24   8       55.31       42.46     26.21 o 
  -4  24   8        2.47       -1.98     25.70 o 
  -3  24   8      219.88      200.42     27.86 o 
  -2  24   8       40.68       67.03     22.48 o 
  -1  24   8      278.00      210.27     32.42 o 
   0  24   8       23.52       12.46     29.09 o 
   1  24   8      190.44      237.14     30.28 o 
   2  24   8       25.74       50.34     27.71 o 
   3  24   8        0.31       17.43     23.13 o 
   4  24   8        0.68       20.48     22.13 o 
   5  24   8       34.20       17.65     21.60 o 
   6  24   8        3.54       20.98     20.59 o 
   7  24   8       79.41      101.60     19.92 o 
   8  24   8       31.56       80.94     21.74 o 
  -8  25   8       10.18        6.19     22.68 o 
  -7  25   8       30.28       37.35     17.37 o 
  -6  25   8        0.52       15.61     22.43 o 
  -5  25   8       85.95       77.63     25.98 o 
  -4  25   8       97.48       67.61     27.03 o 
  -3  25   8       72.69       87.04     22.07 o 
  -2  25   8       73.07       64.20     22.62 o 
  -1  25   8      950.22      989.45     52.44 o 
   0  25   8      126.30       81.10     29.54 o 
   1  25   8      895.22      826.47     38.65 o 
   2  25   8       83.54      126.72     38.71 o 
   3  25   8      208.79      164.69     35.08 o 
   4  25   8       37.54       48.84     21.85 o 
   5  25   8       43.00       25.25     21.31 o 
   6  25   8       13.34       -9.88     17.42 o 
   7  25   8       25.31       15.80     23.38 o 
  -7  26   8        0.05        2.05     17.45 o 
  -6  26   8       19.48       16.78     20.62 o 
  -5  26   8      105.72       89.10     28.44 o 
  -4  26   8       78.49      101.95     26.17 o 
  -3  26   8        4.06       22.56     21.70 o 
  -2  26   8        7.62       17.28     24.30 o 
  -1  26   8       68.99       31.74     27.60 o 
   0  26   8      353.15      353.00     34.26 o 
   1  26   8       38.04       11.76     27.21 o 
   2  26   8      568.36      499.27     50.91 o 
   3  26   8       85.92      105.25     31.36 o 
   4  26   8        5.46       33.29     25.71 o 
   5  26   8        0.06       10.02     20.15 o 
   6  26   8       74.09       54.71     16.56 o 
   7  26   8        0.19      -19.34     19.34 o 
  -7  27   8       35.31       48.04     17.14 o 
  -6  27   8       44.68       51.93     20.25 o 
  -5  27   8       46.84       31.97     26.00 o 
  -4  27   8      253.37      275.66     27.33 o 
  -3  27   8       69.36       72.51     27.16 o 
  -2  27   8       25.55       40.09     35.25 o 
  -1  27   8        7.20       22.39     34.22 o 
   0  27   8       48.42       29.52     28.39 o 
   1  27   8       24.17       42.82     27.75 o 
   2  27   8       44.28       14.78     32.34 o 
   3  27   8      151.26      163.45     33.49 o 
   4  27   8      366.39      298.67     25.54 o 
   5  27   8       36.91       39.50     21.57 o 
   6  27   8      197.49      208.50     26.30 o 
   7  27   8        0.22       13.85     22.43 o 
  -7  28   8      107.06       89.89     21.84 o 
  -6  28   8       14.56        4.71     18.82 o 
  -5  28   8        1.63        1.03     36.56 o 
  -4  28   8       71.60       81.48     26.40 o 
  -3  28   8        3.09       14.99     26.40 o 
  -2  28   8        8.06      -22.25     35.06 o 
  -1  28   8      141.52       95.46     34.89 o 
   0  28   8        0.81        0.82     33.17 o 
   1  28   8      211.88      251.01     36.77 o 
   2  28   8       80.79       27.92     32.02 o 
   3  28   8        0.92       14.70     31.56 o 
   4  28   8        0.24        4.02     22.74 o 
   5  28   8        0.02       50.86     20.83 o 
   6  28   8       25.27       35.68     21.64 o 
   7  28   8        9.55       53.03     28.48 o 
  -6  29   8        3.65       38.21     24.58 o 
  -5  29   8        1.56       10.64     23.94 o 
  -4  29   8        0.48       30.07     26.63 o 
  -3  29   8      100.81      114.21     25.83 o 
  -2  29   8       58.59       60.06     56.75 o 
  -1  29   8       42.33       16.91     31.95 o 
   0  29   8       70.63       32.17     32.16 o 
   1  29   8      217.16      193.91     33.69 o 
   2  29   8       18.73       44.56     51.93 o 
   3  29   8       23.15       30.04     28.39 o 
   4  29   8        7.23        6.18     34.00 o 
   5  29   8      227.80      210.93     41.78 o 
   6  29   8        0.34        7.46     21.92 o 
  -6  30   8        1.84       17.78     22.63 o 
  -5  30   8        0.00       17.37     17.30 o 
  -4  30   8        6.17       21.79     24.48 o 
  -3  30   8        9.82       31.14     29.59 o 
  -2  30   8       62.87       64.55     32.19 o 
  -1  30   8      223.39      235.13     34.64 o 
   0  30   8       36.74       38.27     30.47 o 
   1  30   8       21.22        2.43     50.55 o 
   2  30   8       60.46       46.92     47.16 o 
   3  30   8       31.98       26.41     38.91 o 
   4  30   8       56.97       55.56     30.81 o 
   5  30   8       11.61        7.94     28.88 o 
   6  30   8        0.71      -17.36     27.64 o 
  -5  31   8       32.97       30.30     28.21 o 
  -4  31   8        0.57       29.23     37.03 o 
  -3  31   8       15.52        9.31     40.22 o 
  -2  31   8        0.99      -20.38     28.58 o 
  -1  31   8      124.90       98.98     28.83 o 
   0  31   8        5.47        5.81     28.50 o 
   1  31   8       34.95       18.53     43.36 o 
   2  31   8       42.33       18.92     28.83 o 
   3  31   8        3.13       18.06     29.31 o 
   4  31   8       40.83       36.97     29.18 o 
   5  31   8      149.01      127.47     24.02 o 
  -5  32   8       22.73       45.42     20.90 o 
  -4  32   8       28.27       48.00     40.09 o 
  -3  32   8       13.66       21.48     32.30 o 
  -2  32   8        0.52        1.30     38.23 o 
  -1  32   8       13.06       12.63     25.29 o 
   0  32   8       67.93       34.76     26.99 o 
   1  32   8        1.19       -4.73     30.68 o 
   2  32   8      159.90      182.57     25.19 o 
   3  32   8       27.22       11.57     25.96 o 
   4  32   8        1.87       18.37     21.56 o 
   5  32   8        3.96       99.68     30.14 o 
  -4  33   8      145.25      144.50     24.74 o 
  -3  33   8       29.73       21.04     28.69 o 
  -2  33   8       51.97      109.02     35.14 o 
  -1  33   8        1.14        2.25     35.18 o 
   0  33   8        2.81      -22.40     36.19 o 
   1  33   8       24.51       16.86     35.04 o 
   2  33   8      160.73      160.11     40.44 o 
   3  33   8        9.00       -9.67     21.90 o 
   4  33   8       93.61       85.55     29.79 o 
  -3  34   8        1.44       -3.25     22.17 o 
  -2  34   8       77.23       91.93     28.98 o 
  -1  34   8        0.73       -6.90     29.74 o 
   0  34   8       89.61      101.36     33.97 o 
   1  34   8        3.59      -14.87     22.63 o 
   2  34   8       29.82       14.58     33.63 o 
   3  34   8        9.56      -27.43     27.43 o 
  -1  35   8       45.46       58.41     24.36 o 
   0  35   8       47.20       33.56     18.68 o 
   1  35   8        3.45      -25.47     25.47 o 
 -11   1   9       18.50       24.78     18.97 o 
 -10   1   9       75.54       79.27     27.85 o 
  -9   1   9        0.52        6.95     25.56 o 
  -8   1   9      559.14      521.82     33.51 o 
  -7   1   9       47.20       32.95     24.05 o 
  -6   1   9        0.67       38.84     21.12 o 
  -5   1   9      434.64      490.22     19.41 o 
  -4   1   9     5289.16     4835.28    124.85 o 
  -3   1   9     4880.22     4966.80     58.27 o 
  -2   1   9     2515.06     2223.39     32.16 o 
  -1   1   9      730.71      541.31     11.40 o 
   0   1   9      120.08       93.34      9.26 o 
   1   1   9       11.15       -2.62     10.98 o 
   2   1   9     3671.33     3549.22     96.38 o 
   3   1   9      949.32     1172.91     22.27 o 
   4   1   9     6246.52     6439.33     89.42 o 
   5   1   9      211.75      197.84     20.17 o 
   6   1   9        0.08        9.44     23.25 o 
   7   1   9       54.51       23.14     26.15 o 
   8   1   9      574.59      604.25     38.84 o 
   9   1   9        3.23       28.32     30.26 o 
  10   1   9       65.04       39.74     37.81 o 
  11   1   9        9.91        8.85     29.61 o 
 -11   2   9        2.21        9.37     18.84 o 
 -10   2   9       60.71       91.38     19.10 o 
  -9   2   9       32.73       23.19     25.19 o 
  -8   2   9     1512.98     1383.93     41.69 o 
  -7   2   9      104.59       95.21     24.67 o 
  -6   2   9       93.66      122.58     20.93 o 
  -5   2   9      162.52      191.14     17.04 o 
  -4   2   9    17064.85    17199.11    301.24 o 
  -3   2   9      173.65      258.88     16.09 o 
  -2   2   9     1077.68      827.89     27.12 o 
  -1   2   9      261.84      240.06      9.32 o 
   0   2   9     3413.36     3710.37     48.41 o 
   1   2   9     2287.21     2384.16     28.55 o 
   2   2   9     8582.40     8870.66    137.76 o 
   3   2   9        4.48       11.46     12.59 o 
   4   2   9     5941.81     5858.36     50.68 o 
   5   2   9      124.49      113.30     20.05 o 
   6   2   9      124.93      119.26     26.54 o 
   7   2   9      329.90      265.49     27.02 o 
   8   2   9       17.19       18.47     30.74 o 
   9   2   9       11.33        0.57     31.33 o 
  10   2   9        0.35       -9.36     28.25 o 
  11   2   9       24.29      -14.77     28.55 o 
 -11   3   9        3.24        5.03     18.68 o 
 -10   3   9       29.46       44.38     18.61 o 
  -9   3   9        2.56       -4.16     24.75 o 
  -8   3   9      266.94      244.69     28.68 o 
  -7   3   9       60.63       44.48     21.21 o 
  -6   3   9      352.92      395.45     25.45 o 
  -5   3   9        0.21       -3.57     16.86 o 
  -4   3   9      266.66      317.61     16.72 o 
  -3   3   9        0.80        2.89     12.36 o 
  -2   3   9        8.82       23.44     15.96 o 
  -1   3   9      259.00      310.08     12.05 o 
   0   3   9     4824.03     4704.90     39.16 o 
   1   3   9      130.83      150.59      8.06 o 
   2   3   9     4033.23     4099.41     67.80 o 
   3   3   9      886.54     1122.49     28.28 o 
   4   3   9       17.05       39.67     16.87 o 
   5   3   9     1284.27     1214.05     32.63 o 
   6   3   9      564.02      560.74     31.68 o 
   7   3   9       15.77       27.16     23.35 o 
   8   3   9        9.05      -11.42     36.66 o 
   9   3   9       45.28       30.32     32.54 o 
  10   3   9       74.31       74.79     28.72 o 
  11   3   9       25.93       70.60     28.47 o 
 -11   4   9        8.48      -14.52     18.35 o 
 -10   4   9       64.93       58.88     20.33 o 
  -9   4   9       19.15       40.39     23.90 o 
  -8   4   9      145.11      149.32     26.77 o 
  -7   4   9        0.04        9.17     23.02 o 
  -6   4   9      772.66      761.16     28.24 o 
  -5   4   9       91.06      110.61     16.99 o 
  -4   4   9      690.11      669.09     20.15 o 
  -3   4   9       43.72       50.50     12.81 o 
  -2   4   9     1440.23     1530.87     28.46 o 
  -1   4   9       26.25       -5.23     14.05 o 
   0   4   9       35.47       32.87      3.64 o 
   1   4   9      534.74      560.18     18.38 o 
   2   4   9      963.42     1022.66     11.99 o 
   3   4   9        0.04       66.23     17.68 o 
   4   4   9     6428.23     6043.94     47.30 o 
   5   4   9     4927.75     5005.71     57.73 o 
   6   4   9      764.28      801.13     35.82 o 
   7   4   9        4.93       22.02     24.45 o 
   8   4   9       10.40       30.88     37.16 o 
   9   4   9       48.23       49.03     31.32 o 
  10   4   9        3.82       -1.58     28.32 o 
  11   4   9        5.25        4.99     21.90 o 
 -11   5   9        4.47       23.07     18.26 o 
 -10   5   9       18.01       12.26     19.65 o 
  -9   5   9      140.25      135.94     31.55 o 
  -8   5   9       97.12       84.39     27.28 o 
  -7   5   9       87.61       37.40     24.69 o 
  -6   5   9        7.51       29.72     20.27 o 
  -5   5   9       47.09       19.60     15.96 o 
  -4   5   9      283.44      305.09     16.99 o 
  -3   5   9      811.05      966.51     18.99 o 
  -2   5   9     1198.53     1176.77     24.15 o 
  -1   5   9       17.10       20.75     15.74 o 
   0   5   9      640.53      633.91     15.68 o 
   1   5   9      111.22      114.74     10.33 o 
   2   5   9     3408.69     3409.41     37.44 o 
   3   5   9      494.88      597.58     20.35 o 
   4   5   9     2428.78     2343.06     35.10 o 
   5   5   9        0.36       17.21     15.58 o 
   6   5   9        0.97       14.78     30.85 o 
   7   5   9      180.41      194.74     27.76 o 
   8   5   9      184.85      190.21     42.85 o 
   9   5   9       18.67       12.77     29.63 o 
  10   5   9       47.02       62.28     27.67 o 
  11   5   9       37.52       52.23     20.89 o 
 -11   6   9        5.33       23.11     13.64 o 
 -10   6   9        5.62       -4.62     21.73 o 
  -9   6   9      314.92      294.08     29.88 o 
  -8   6   9       22.88       -7.41     29.71 o 
  -7   6   9      102.23       82.50     24.06 o 
  -6   6   9       20.73       15.89     19.53 o 
  -5   6   9      347.17      345.68     19.22 o 
  -4   6   9       51.30       64.05     15.71 o 
  -3   6   9       23.06       54.65     16.21 o 
  -2   6   9      169.17      183.81     14.96 o 
  -1   6   9     5774.48     5761.86     45.72 o 
   0   6   9      651.70      639.48     19.68 o 
   1   6   9       16.79       28.54     13.11 o 
   2   6   9        1.52       21.71     15.93 o 
   3   6   9     1962.17     1820.49     33.10 o 
   4   6   9       26.38       37.23     15.44 o 
   5   6   9       90.37       72.18     16.97 o 
   6   6   9      619.11      627.47     37.01 o 
   7   6   9      131.78      183.35     25.28 o 
   8   6   9      276.95      245.90     41.92 o 
   9   6   9        9.12       20.56     31.48 o 
  10   6   9        4.01       -2.00     27.39 o 
  11   6   9        0.33        5.34     19.80 o 
 -11   7   9       11.29       12.88     14.41 o 
 -10   7   9        4.22       14.32     21.01 o 
  -9   7   9      111.60      123.24     28.38 o 
  -8   7   9       93.84      116.21     23.89 o 
  -7   7   9       54.07       45.76     25.23 o 
  -6   7   9        9.16       14.13     19.41 o 
  -5   7   9      185.18      172.90     18.40 o 
  -4   7   9      607.71      743.53     29.31 o 
  -3   7   9      919.03     1004.73     34.40 o 
  -2   7   9     4986.65     5985.02     81.55 o 
  -1   7   9      675.36      806.21     40.87 o 
   0   7   9       70.93       97.64     15.11 o 
   1   7   9     1005.69     1097.55     25.41 o 
   2   7   9     4238.12     4155.33     44.53 o 
   3   7   9       19.16        7.92     18.95 o 
   4   7   9      248.46      251.39     21.02 o 
   5   7   9       44.03       42.42     18.40 o 
   6   7   9      199.01      211.05     77.89 o 
   7   7   9      231.76      223.13     24.58 o 
   8   7   9       30.21        9.78     26.01 o 
   9   7   9      138.60      150.72     33.45 o 
  10   7   9        6.90        7.69     25.87 o 
  11   7   9        4.59        1.37     18.67 o 
 -11   8   9        5.42       12.82     12.64 o 
 -10   8   9        0.91        5.20     21.09 o 
  -9   8   9       13.19       16.10     25.81 o 
  -8   8   9      354.66      257.03     31.23 o 
  -7   8   9        6.07       37.46     19.84 o 
  -6   8   9      386.25      387.67     23.59 o 
  -5   8   9      502.03      517.48     21.27 o 
  -4   8   9      278.77      262.74     17.78 o 
  -3   8   9      142.45      156.71     16.89 o 
  -2   8   9     3227.33     3280.24     46.27 o 
  -1   8   9      123.87      114.87     20.25 o 
   0   8   9     1486.13     1661.04     28.43 o 
   1   8   9     3177.64     3518.24     59.84 o 
   2   8   9     3074.95     2693.67     56.83 o 
   3   8   9      329.29      343.87     26.72 o 
   4   8   9     1906.12     1846.03     41.07 o 
   5   8   9       35.14       60.09     19.30 o 
   6   8   9      104.96      124.50     21.46 o 
   7   8   9      186.40      208.41     23.96 o 
   8   8   9       42.37       43.65     28.01 o 
   9   8   9       30.04       32.52     29.19 o 
  10   8   9       38.07       53.53     26.30 o 
  11   8   9       21.81       23.21     17.47 o 
 -11   9   9        0.05      -13.98     13.98 o 
 -10   9   9       11.31       12.16     18.49 o 
  -9   9   9        1.36       20.31     25.48 o 
  -8   9   9      194.78      153.09     21.80 o 
  -7   9   9       79.94       98.04     23.15 o 
  -6   9   9       11.85       23.81     18.99 o 
  -5   9   9       86.88       97.34     20.16 o 
  -4   9   9        3.35        6.76     17.60 o 
  -3   9   9      755.14      805.91     29.57 o 
  -2   9   9     9359.30     9831.04    109.30 o 
  -1   9   9        1.84        8.93     11.75 o 
   0   9   9      955.73      955.00     33.40 o 
   1   9   9     1947.75     2113.53     31.12 o 
   2   9   9     1507.48     1606.32     55.26 o 
   3   9   9       67.68       75.71     20.70 o 
   4   9   9      411.44      374.41     26.02 o 
   5   9   9        8.16       -0.18     19.88 o 
   6   9   9      106.72       90.98     21.83 o 
   7   9   9       26.48        1.44     21.09 o 
   8   9   9      159.30      232.49     27.66 o 
   9   9   9        5.01       25.74     30.32 o 
  10   9   9       28.01       18.36     24.54 o 
  11   9   9       47.90       56.58     17.15 o 
 -11  10   9        2.08        2.04     15.02 o 
 -10  10   9        0.49       -8.17     17.69 o 
  -9  10   9        7.55       10.69     27.43 o 
  -8  10   9        0.52       -5.05     20.28 o 
  -7  10   9      123.11      122.70     23.06 o 
  -6  10   9        2.09        8.93     19.09 o 
  -5  10   9      351.35      300.22     26.51 o 
  -4  10   9       40.33       54.78     17.84 o 
  -3  10   9     2346.14     2294.01     52.05 o 
  -2  10   9      413.62      388.74     24.33 o 
  -1  10   9     1143.82     1313.91     31.94 o 
   0  10   9     2934.74     2977.49     69.70 o 
   1  10   9      507.59      471.63     42.81 o 
   2  10   9     1007.72     1036.85     85.74 o 
   3  10   9     1133.31     1238.99     43.62 o 
   4  10   9      179.29      158.60     19.97 o 
   5  10   9        7.34       17.05     20.34 o 
   6  10   9       46.32       26.51     20.76 o 
   7  10   9       51.27       42.65     21.66 o 
   8  10   9      193.21      240.16     40.47 o 
   9  10   9       63.78       44.68     27.97 o 
  10  10   9        0.01       10.22     24.36 o 
  11  10   9       11.08       -5.47     20.48 o 
 -11  11   9        5.73       23.83     26.91 o 
 -10  11   9        8.72       24.70     17.13 o 
  -9  11   9       28.85        6.31     23.68 o 
  -8  11   9       27.15       18.51     20.08 o 
  -7  11   9       86.30       82.97     20.89 o 
  -6  11   9        1.09        2.40     21.55 o 
  -5  11   9      139.59      133.73     25.32 o 
  -4  11   9        0.20        0.64     19.60 o 
  -3  11   9      324.71      433.21     24.28 o 
  -2  11   9       65.66       77.76     24.18 o 
  -1  11   9        6.34       22.17     18.41 o 
   0  11   9      123.18      102.31     12.40 o 
   1  11   9     2862.49     2509.83    106.34 o 
   2  11   9       22.19       15.84     23.73 o 
   3  11   9     1939.04     1824.69     61.82 o 
   4  11   9       53.82       56.53     18.37 o 
   5  11   9        0.40       23.84     25.46 o 
   6  11   9       47.00       12.03     18.92 o 
   7  11   9       92.14       65.09     19.42 o 
   8  11   9       17.14       29.77     22.64 o 
   9  11   9        9.17      -22.18     27.48 o 
  10  11   9        0.35       -8.75     22.68 o 
  11  11   9        6.52       -7.37     27.07 o 
 -11  12   9       11.35       10.90     15.41 o 
 -10  12   9        7.57       -4.82     21.10 o 
  -9  12   9       11.65       -0.08     20.33 o 
  -8  12   9       28.35       59.68     19.59 o 
  -7  12   9      227.94      158.60     21.96 o 
  -6  12   9       26.61       43.39     20.58 o 
  -5  12   9     2306.25     2346.31     92.32 o 
  -4  12   9        7.38      -13.45     24.99 o 
  -3  12   9       20.23       -0.03     18.81 o 
  -2  12   9       47.35       27.14     14.43 o 
  -1  12   9      286.20      334.33     17.97 o 
   0  12   9     2041.40     1948.88    121.23 o 
   1  12   9        4.09        3.38     25.00 o 
   2  12   9        4.61       35.32     17.38 o 
   3  12   9      237.80      197.60     20.06 o 
   4  12   9     3864.74     3571.03     80.11 o 
   5  12   9      762.28      785.05     31.16 o 
   6  12   9      116.26      124.84     20.28 o 
   7  12   9      252.26      235.77     22.41 o 
   8  12   9       29.06       13.24     21.15 o 
   9  12   9        3.31       -1.93     33.34 o 
  10  12   9        0.10       -1.01     21.91 o 
  11  12   9        9.80        4.69     18.00 o 
 -10  13   9        2.06        5.67     21.43 o 
  -9  13   9        6.91       -0.18     17.59 o 
  -8  13   9       53.62       48.79     17.90 o 
  -7  13   9        2.35      -12.15     21.48 o 
  -6  13   9       29.12        6.03     18.89 o 
  -5  13   9      662.07      680.45     30.69 o 
  -4  13   9     1414.96     1464.23     40.04 o 
  -3  13   9       63.55       51.69     17.14 o 
  -2  13   9      495.46      440.58     19.06 o 
  -1  13   9      504.06      559.76     23.57 o 
   0  13   9      691.80      665.06     29.81 o 
   1  13   9       38.15       27.78     24.24 o 
   2  13   9      190.93      194.39     18.68 o 
   3  13   9      179.96      169.75     24.98 o 
   4  13   9     3650.82     3639.30     76.69 o 
   5  13   9       17.95       14.82     23.99 o 
   6  13   9       11.54        3.13     18.81 o 
   7  13   9      352.53      329.11     24.09 o 
   8  13   9       54.79       79.17     22.67 o 
   9  13   9       51.69       24.97     26.66 o 
  10  13   9       11.92      -23.77     38.71 o 
  11  13   9        0.21      -22.52     22.52 o 
 -10  14   9      131.20      121.05     22.36 o 
  -9  14   9        0.68       14.80     17.02 o 
  -8  14   9      492.96      450.47     27.36 o 
  -7  14   9        2.20       13.40     19.91 o 
  -6  14   9      635.68      592.25     23.15 o 
  -5  14   9      131.54      108.73     23.22 o 
  -4  14   9      281.11      279.62     25.28 o 
  -3  14   9        1.21        7.01     17.66 o 
  -2  14   9      425.74      443.99     25.35 o 
  -1  14   9       23.92       55.92     15.21 o 
   0  14   9        2.77        8.71     21.96 o 
   1  14   9       44.31       56.02     25.55 o 
   2  14   9     1683.03     1705.22     45.44 o 
   3  14   9      581.04      564.75     31.10 o 
   4  14   9      118.26      121.86     26.25 o 
   5  14   9       16.57       32.75     22.77 o 
   6  14   9      511.90      523.20     23.63 o 
   7  14   9       95.99       77.19     20.26 o 
   8  14   9      192.07      194.62     30.70 o 
   9  14   9       86.04      116.33     55.82 o 
  10  14   9       33.38       14.22     39.21 o 
 -10  15   9       14.50       17.71     18.58 o 
  -9  15   9        0.62      -10.47     17.90 o 
  -8  15   9      184.24      168.20     21.03 o 
  -7  15   9      112.79       74.69     20.50 o 
  -6  15   9        1.42        2.55     19.46 o 
  -5  15   9        8.84       22.23     22.78 o 
  -4  15   9      306.88      307.48     24.66 o 
  -3  15   9     1021.48     1063.04     36.99 o 
  -2  15   9      449.30      403.98     26.86 o 
  -1  15   9      137.43      123.94     19.67 o 
   0  15   9        1.34        9.68     22.27 o 
   1  15   9      124.93      133.47     22.78 o 
   2  15   9      710.21      778.84     33.45 o 
   3  15   9      148.43      124.93     26.18 o 
   4  15   9        0.00        9.07     20.98 o 
   5  15   9      636.87      618.13     33.29 o 
   6  15   9      227.32      205.41     22.80 o 
   7  15   9       48.03       75.82     21.25 o 
   8  15   9        6.24      -13.53     24.21 o 
   9  15   9      139.35      118.41     49.83 o 
  10  15   9       79.14       78.72     64.44 o 
 -10  16   9        1.71        7.87     17.81 o 
  -9  16   9       44.45       27.65     17.94 o 
  -8  16   9        3.02        2.08     19.39 o 
  -7  16   9       58.07       61.49     20.26 o 
  -6  16   9       66.88       64.79     20.85 o 
  -5  16   9      184.16      215.59     20.33 o 
  -4  16   9       76.76       83.21     19.26 o 
  -3  16   9       65.43       44.73     24.77 o 
  -2  16   9        1.19       -8.28     24.43 o 
  -1  16   9       36.70       27.25     23.75 o 
   0  16   9        0.21       14.79     21.34 o 
   1  16   9       16.24        7.44     21.71 o 
   2  16   9      503.68      520.09     30.94 o 
   3  16   9      347.92      327.87     30.12 o 
   4  16   9      404.89      427.85     24.63 o 
   5  16   9      595.32      548.47     28.39 o 
   6  16   9       15.00       -3.42     19.90 o 
   7  16   9       54.19       59.20     21.08 o 
   8  16   9        4.99       -2.24     23.06 o 
   9  16   9       34.54       43.75     47.17 o 
  10  16   9       68.32       75.07     24.74 o 
 -10  17   9        8.01        3.16     15.41 o 
  -9  17   9        8.13        6.67     17.19 o 
  -8  17   9        3.04       21.70     18.54 o 
  -7  17   9        1.50       17.27     21.00 o 
  -6  17   9      196.59      221.56     22.89 o 
  -5  17   9       24.07       23.72     19.85 o 
  -4  17   9       52.19       87.68     17.87 o 
  -3  17   9      867.33      803.73     29.68 o 
  -2  17   9      389.90      465.99     58.76 o 
  -1  17   9      156.31      124.76     31.03 o 
   0  17   9        7.30       25.27     24.35 o 
   1  17   9       35.33       38.63     20.37 o 
   2  17   9       69.40       69.11     25.55 o 
   3  17   9        4.06       12.39     21.32 o 
   4  17   9      585.76      696.26     32.99 o 
   5  17   9      660.69      671.22     33.83 o 
   6  17   9       58.28       28.38     20.59 o 
   7  17   9       91.95      117.34     22.25 o 
   8  17   9       57.08       68.89     23.55 o 
   9  17   9       62.17       43.01     42.13 o 
  10  17   9      209.03      178.35     39.88 o 
 -10  18   9       26.22        5.37     15.87 o 
  -9  18   9        8.13        8.80     16.12 o 
  -8  18   9        3.56        0.98     18.74 o 
  -7  18   9       22.22        7.85     19.59 o 
  -6  18   9      125.69      143.71     22.32 o 
  -5  18   9       47.36       28.10     22.16 o 
  -4  18   9      462.98      454.39     29.80 o 
  -3  18   9       87.74       89.20     21.01 o 
  -2  18   9       40.09       74.43     49.94 o 
  -1  18   9        5.84       37.43     30.33 o 
   0  18   9       57.47       96.38     50.39 o 
   1  18   9      112.92      144.58     24.32 o 
   2  18   9      123.35      133.96     32.29 o 
   3  18   9      209.90      232.68     30.91 o 
   4  18   9      589.17      514.27     28.03 o 
   5  18   9        0.00       31.34     22.73 o 
   6  18   9      195.60      199.78     22.66 o 
   7  18   9       95.11       88.97     19.90 o 
   8  18   9       90.17       64.38     21.12 o 
   9  18   9       79.31       65.62     28.25 o 
  10  18   9      204.94      241.29     31.92 o 
  -9  19   9        0.07        5.71     16.72 o 
  -8  19   9       77.11       58.68     16.26 o 
  -7  19   9       45.98       58.41     22.10 o 
  -6  19   9       18.46       13.56     22.70 o 
  -5  19   9       17.86        8.90     22.41 o 
  -4  19   9      566.22      552.62     31.89 o 
  -3  19   9        5.40       15.02     22.98 o 
  -2  19   9     5953.60     6104.11     70.57 o 
  -1  19   9       15.94       35.75     32.68 o 
   0  19   9      268.82      227.47     29.03 o 
   1  19   9      253.02      296.80     33.64 o 
   2  19   9      125.35      100.14     21.62 o 
   3  19   9     1024.39     1055.22     35.83 o 
   4  19   9        0.87       17.63     21.51 o 
   5  19   9        0.30       14.30     23.50 o 
   6  19   9      152.33      127.39     22.63 o 
   7  19   9       49.09       51.92     20.32 o 
   8  19   9      238.69      273.37     22.33 o 
   9  19   9      136.67      159.99     28.00 o 
  -9  20   9        2.28       14.03     15.28 o 
  -8  20   9       73.95       56.14     15.74 o 
  -7  20   9       28.76       38.84     19.05 o 
  -6  20   9       21.04       22.79     22.49 o 
  -5  20   9       39.43       50.04     23.87 o 
  -4  20   9       65.01       93.77     21.45 o 
  -3  20   9      880.99      930.13     49.13 o 
  -2  20   9     1369.90     1253.19     39.94 o 
  -1  20   9       70.61       56.71     28.64 o 
   0  20   9       24.48      -18.86     29.46 o 
   1  20   9      570.85      610.59     41.06 o 
   2  20   9      281.99      336.60     25.89 o 
   3  20   9      110.55       95.55     23.06 o 
   4  20   9       12.41        6.91     21.76 o 
   5  20   9       34.90       32.89     22.87 o 
   6  20   9      101.33       77.40     23.88 o 
   7  20   9        0.29       -3.62     18.17 o 
   8  20   9        3.18        9.60     20.93 o 
   9  20   9        0.20        2.45     22.72 o 
  -9  21   9       59.51       90.74     54.34 o 
  -8  21   9        0.05        3.65     14.74 o 
  -7  21   9       14.73        6.73     17.33 o 
  -6  21   9       87.46       95.00     22.20 o 
  -5  21   9      166.06      159.94     22.13 o 
  -4  21   9       88.68       80.29     24.47 o 
  -3  21   9       60.90       63.36     28.17 o 
  -2  21   9      725.98      775.91     34.98 o 
  -1  21   9     1208.65     1345.15     39.78 o 
   0  21   9      119.87      122.37     26.72 o 
   1  21   9     1316.42     1192.91     42.97 o 
   2  21   9      243.68      233.81     25.79 o 
   3  21   9      157.47      133.24     26.04 o 
   4  21   9      226.49      203.39     24.08 o 
   5  21   9       30.20       22.19     22.58 o 
   6  21   9        9.99        1.05     19.70 o 
   7  21   9       16.62       30.58     19.22 o 
   8  21   9        9.37       31.90     19.10 o 
   9  21   9        0.17       13.25     20.71 o 
  -9  22   9        5.70        7.70     27.44 o 
  -8  22   9       21.94       23.21     13.80 o 
  -7  22   9      301.65      299.99     22.50 o 
  -6  22   9      186.15      179.49     20.34 o 
  -5  22   9      318.06      278.46     22.42 o 
  -4  22   9       34.80       -6.27     23.56 o 
  -3  22   9      347.16      258.94     28.67 o 
  -2  22   9      557.15      507.66     53.77 o 
  -1  22   9     2648.82     2641.25     47.60 o 
   0  22   9       44.11       52.12     28.97 o 
   1  22   9        7.51       26.86     28.13 o 
   2  22   9       19.60      -10.04     24.32 o 
   3  22   9       29.91       31.13     24.82 o 
   4  22   9       44.84       64.72     22.36 o 
   5  22   9        0.11        4.78     21.89 o 
   6  22   9       18.36       26.31     19.81 o 
   7  22   9      204.54      213.00     21.35 o 
   8  22   9        6.83       23.87     17.48 o 
  -8  23   9       31.52       -3.14     13.96 o 
  -7  23   9      128.71       97.94     18.65 o 
  -6  23   9      192.42      225.24     25.95 o 
  -5  23   9        7.30        3.64     25.45 o 
  -4  23   9        3.54      -19.47     27.54 o 
  -3  23   9        7.17        6.51     24.74 o 
  -2  23   9      718.77      673.90     35.03 o 
  -1  23   9        3.35       -2.41     25.36 o 
   0  23   9      320.54      357.68     34.75 o 
   1  23   9      173.02      118.38     29.84 o 
   2  23   9        4.85       -2.20     23.31 o 
   3  23   9       18.41       48.26     23.12 o 
   4  23   9       76.26       74.94     22.26 o 
   5  23   9       37.46       33.11     25.68 o 
   6  23   9       15.97        4.68     17.38 o 
   7  23   9       20.73      -10.84     17.74 o 
   8  23   9       70.67       62.19     16.69 o 
  -8  24   9       44.69       55.07     17.29 o 
  -7  24   9        5.63       23.50     15.01 o 
  -6  24   9       71.66       63.69     23.84 o 
  -5  24   9        4.68       22.81     25.41 o 
  -4  24   9       22.14        1.23     25.75 o 
  -3  24   9        1.40       32.28     24.62 o 
  -2  24   9       42.66       19.39     23.27 o 
  -1  24   9       18.29       14.68     29.79 o 
   0  24   9      581.40      589.79     44.44 o 
   1  24   9      626.33      543.89     34.22 o 
   2  24   9       18.12       26.13     27.37 o 
   3  24   9       31.91       45.96     22.77 o 
   4  24   9      404.36      434.63     30.42 o 
   5  24   9       10.44       25.92     22.33 o 
   6  24   9       45.87       30.96     18.46 o 
   7  24   9        0.09       20.92     16.52 o 
   8  24   9        2.38        7.14     31.75 o 
  -7  25   9       25.58       39.78     18.75 o 
  -6  25   9        1.24       18.08     21.41 o 
  -5  25   9        9.18       29.25     23.88 o 
  -4  25   9      173.47      189.30     28.29 o 
  -3  25   9       92.64       71.21     22.62 o 
  -2  25   9       23.81       17.62     22.46 o 
  -1  25   9        1.33      -26.34     28.68 o 
   0  25   9       58.07       63.64     27.72 o 
   1  25   9        8.25       21.12     28.15 o 
   2  25   9       11.45       25.94     27.33 o 
   3  25   9       52.09       50.09     26.97 o 
   4  25   9      166.79      140.65     29.32 o 
   5  25   9        6.46       -4.45     23.39 o 
   6  25   9       26.00       22.62     19.05 o 
   7  25   9       13.00      -16.79     25.80 o 
  -7  26   9       33.37        9.33     16.40 o 
  -6  26   9      119.25       92.72     27.02 o 
  -5  26   9       13.02       -0.29     21.82 o 
  -4  26   9        0.03      -12.98     20.98 o 
  -3  26   9       22.19       32.63     22.08 o 
  -2  26   9        4.83       14.42     23.96 o 
  -1  26   9      304.83      218.90     30.70 o 
   0  26   9       26.92       20.92     26.43 o 
   1  26   9        6.28        6.22     26.44 o 
   2  26   9      131.29      158.83     27.59 o 
   3  26   9        2.57        8.25     31.76 o 
   4  26   9       83.99       79.54     27.59 o 
   5  26   9       11.49        9.52     21.55 o 
   6  26   9       15.33       33.04     20.13 o 
   7  26   9        2.04       40.85     24.04 o 
  -7  27   9      148.66      114.91     19.92 o 
  -6  27   9      155.98      145.30     24.46 o 
  -5  27   9       60.99       62.54     25.95 o 
  -4  27   9        0.27       14.66     23.59 o 
  -3  27   9       73.73       81.06     22.91 o 
  -2  27   9       15.69        1.53     23.49 o 
  -1  27   9       78.44       84.73     28.22 o 
   0  27   9        4.65       13.24     27.11 o 
   1  27   9       19.46       24.67     25.82 o 
   2  27   9       14.65       11.40     32.25 o 
   3  27   9      222.88      255.77     56.16 o 
   4  27   9        0.07       21.26     23.04 o 
   5  27   9        7.25        1.31     23.91 o 
   6  27   9       15.86       32.11     17.96 o 
   7  27   9        0.06       -7.46     33.34 o 
  -6  28   9        5.67        7.94     18.10 o 
  -5  28   9        8.93      -26.51     26.51 o 
  -4  28   9        9.60       25.61     24.07 o 
  -3  28   9      334.82      320.67     29.61 o 
  -2  28   9       65.06       54.89     32.97 o 
  -1  28   9      131.07      101.16     27.02 o 
   0  28   9       35.63       42.34     25.73 o 
   1  28   9       30.46       17.95     25.29 o 
   2  28   9      140.64      143.20     33.27 o 
   3  28   9       51.70       84.44     26.67 o 
   4  28   9        1.03      -13.05     24.99 o 
   5  28   9      176.01      179.82     23.33 o 
   6  28   9       29.81       50.21     29.04 o 
   7  28   9       19.50       38.05     25.87 o 
  -6  29   9       51.17       64.37     19.75 o 
  -5  29   9        5.75        7.59     19.01 o 
  -4  29   9        6.20       15.86     25.66 o 
  -3  29   9        0.00       -1.01     24.70 o 
  -2  29   9       82.09       72.85     33.06 o 
  -1  29   9        0.95      -13.36     31.74 o 
   0  29   9       38.92       48.78     32.15 o 
   1  29   9       99.63      105.69     30.96 o 
   2  29   9        1.14       -1.46     30.21 o 
   3  29   9      156.23      140.74     26.34 o 
   4  29   9       56.54       57.95     23.35 o 
   5  29   9        0.73       16.49     21.62 o 
   6  29   9       30.96       36.59     32.77 o 
  -5  30   9        5.63       43.90     20.33 o 
  -4  30   9        3.53       18.23     23.81 o 
  -3  30   9        3.49       20.85     28.91 o 
  -2  30   9       55.95       65.95     30.72 o 
  -1  30   9        4.45       10.09     63.67 o 
   0  30   9       26.30       57.86     29.97 o 
   1  30   9        9.09       36.10     30.51 o 
   2  30   9       80.78       69.98     46.79 o 
   3  30   9       80.70       38.75     32.08 o 
   4  30   9      174.99      258.14     36.04 o 
   5  30   9       26.79       31.51     25.46 o 
   6  30   9       35.17        9.86     25.60 o 
  -5  31   9       29.73       28.82     23.13 o 
  -4  31   9        1.31      -25.29     33.05 o 
  -3  31   9       16.22        7.52     36.62 o 
  -2  31   9       83.12       46.25     28.01 o 
  -1  31   9       23.28       15.38     27.35 o 
   0  31   9        4.64        0.82     27.01 o 
   1  31   9       14.40       57.81     45.39 o 
   2  31   9       29.13       32.47     23.89 o 
   3  31   9       51.21       54.29     29.31 o 
   4  31   9        5.71        1.27     26.28 o 
   5  31   9      153.33      161.44     27.23 o 
  -4  32   9       51.57       27.51     26.59 o 
  -3  32   9      137.03      133.31     34.85 o 
  -2  32   9       87.57      118.08     39.68 o 
  -1  32   9       23.23       23.79     23.77 o 
   0  32   9        3.72      -18.09     24.64 o 
   1  32   9      124.94      136.38     32.73 o 
   2  32   9       38.60       35.25     21.51 o 
   3  32   9       37.68       16.51     24.62 o 
   4  32   9       50.04       58.39     21.58 o 
  -3  33   9        5.65       15.69     26.70 o 
  -2  33   9      149.94      206.00     35.49 o 
  -1  33   9        2.25        8.02     32.64 o 
   0  33   9        5.85       11.79     33.54 o 
   1  33   9       14.23       16.21     26.41 o 
   2  33   9        4.37        9.21     22.77 o 
   3  33   9        3.61      -14.60     22.08 o 
   4  33   9      185.38      196.30     29.06 o 
  -2  34   9       25.68       20.97     24.81 o 
  -1  34   9      191.85      231.22     32.04 o 
   0  34   9       47.11       72.90     28.48 o 
   1  34   9       28.13       -7.10     33.32 o 
   2  34   9        0.15      -10.24     30.51 o 
   3  34   9       11.82      -15.09     23.06 o 
 -11   0  10        8.04        2.72     25.05 o 
 -10   0  10      166.13      120.97     50.96 o 
  -9   0  10        3.66       17.49     35.32 o 
  -8   0  10     4038.91     4039.05     87.97 o 
  -7   0  10      209.44      188.02     37.70 o 
  -6   0  10     1324.31     1308.35     49.23 o 
  -5   0  10      228.07      221.36     28.10 o 
  -4   0  10    39805.73    34338.39    192.16 o 
  -3   0  10     3217.57     3394.85     82.09 o 
  -2   0  10     8264.58     8016.09    119.30 o 
  -1   0  10      747.86      645.51     29.27 o 
   0   0  10      337.83      268.34     18.31 o 
   1   0  10     2242.22     2196.47     36.11 o 
   2   0  10       50.04       62.66     18.87 o 
   3   0  10     6931.27     5577.61     75.18 o 
   4   0  10    46116.00    44565.56    222.10 o 
   5   0  10     1504.84     1408.35     38.82 o 
   6   0  10       84.84       66.22     46.57 o 
   7   0  10      148.73       51.31     41.20 o 
   8   0  10        0.51       16.88     37.25 o 
   9   0  10      330.08      219.97     39.93 o 
  10   0  10       11.12       -6.44     52.68 o 
  11   0  10       17.73       -2.73     37.39 o 
 -11   1  10        0.01        2.71     19.39 o 
 -10   1  10      303.78      278.07     40.11 o 
  -9   1  10        6.69       14.58     21.69 o 
  -8   1  10       15.93       30.43     26.06 o 
  -7   1  10      146.40      161.61     26.81 o 
  -6   1  10        8.76       24.74     22.85 o 
  -5   1  10      512.40      462.31     18.82 o 
  -4   1  10     9687.85     9625.14    133.97 o 
  -3   1  10      772.33      680.07     20.98 o 
  -2   1  10     5966.36     6110.41     51.09 o 
  -1   1  10      530.02      496.70     16.92 o 
   0   1  10       29.26       50.99      8.57 o 
   1   1  10      301.44      337.56     14.96 o 
   2   1  10     1490.77     1203.13     23.15 o 
   3   1  10       64.18      115.75     13.94 o 
   4   1  10     4164.40     4463.94     76.33 o 
   5   1  10      819.43      718.03     27.64 o 
   6   1  10        0.03        6.54     25.54 o 
   7   1  10        1.41       29.03     32.84 o 
   8   1  10       82.16      100.44     40.22 o 
   9   1  10        1.69       15.79     30.17 o 
  10   1  10        9.31       14.40     37.78 o 
  11   1  10        3.17       -6.17     28.18 o 
 -11   2  10       16.49        6.70     17.79 o 
 -10   2  10       32.50       22.03     29.66 o 
  -9   2  10      195.12      194.84     23.49 o 
  -8   2  10      303.48      294.01     29.05 o 
  -7   2  10      520.23      465.82     29.68 o 
  -6   2  10       86.69      127.21     22.40 o 
  -5   2  10      584.61      594.56     21.52 o 
  -4   2  10     5705.13     5570.80     86.13 o 
  -3   2  10       57.42       51.89     16.50 o 
  -2   2  10     3653.74     3502.31     40.41 o 
  -1   2  10     1935.83     2074.22     34.60 o 
   0   2  10       87.12      123.12     14.70 o 
   1   2  10      209.20      163.99     12.47 o 
   2   2  10     2415.22     2567.07     61.57 o 
   3   2  10     2988.94     3831.27     68.75 o 
   4   2  10     5976.20     6245.68    164.91 o 
   5   2  10      578.47      547.97     25.94 o 
   6   2  10      575.34      528.14     32.34 o 
   7   2  10      990.39      904.68     57.13 o 
   8   2  10        0.00      -26.29     39.89 o 
   9   2  10        1.28        5.77     30.90 o 
  10   2  10        3.15      -10.61     27.82 o 
  11   2  10       34.51        6.68     27.96 o 
 -11   3  10       19.17       35.07     17.63 o 
 -10   3  10       34.08       28.40     22.33 o 
  -9   3  10       87.20       73.18     25.75 o 
  -8   3  10        1.97        5.66     25.26 o 
  -7   3  10     1132.06     1246.64     43.98 o 
  -6   3  10        7.97       15.93     20.88 o 
  -5   3  10      207.10      219.29     17.12 o 
  -4   3  10    13050.77    12910.85    185.64 o 
  -3   3  10      392.53      423.66     19.34 o 
  -2   3  10      201.18      195.40     18.89 o 
  -1   3  10     1161.43     1142.50     15.53 o 
   0   3  10      251.52      291.28     22.89 o 
   1   3  10      801.46      862.27     27.00 o 
   2   3  10     4448.25     4606.79     49.66 o 
   3   3  10     2269.65     2523.26     39.46 o 
   4   3  10      227.99      255.40     18.67 o 
   5   3  10     1408.85     1375.02     34.14 o 
   6   3  10       96.75      118.42     26.92 o 
   7   3  10      126.05       71.15     36.97 o 
   8   3  10      302.58      302.64     45.32 o 
   9   3  10      120.21       95.31     32.52 o 
  10   3  10       11.97        4.63     27.76 o 
  11   3  10       31.92       62.61     27.21 o 
 -11   4  10        2.31       -6.52     17.59 o 
 -10   4  10       98.73      103.83     27.08 o 
  -9   4  10        0.60      -23.02     23.02 o 
  -8   4  10        2.54      -16.50     27.08 o 
  -7   4  10      468.00      545.76     29.76 o 
  -6   4  10      113.05      118.76     24.56 o 
  -5   4  10      142.68      154.14     18.57 o 
  -4   4  10     6017.83     5679.96     74.15 o 
  -3   4  10       34.91       35.58     12.89 o 
  -2   4  10     3508.85     3751.11     58.00 o 
  -1   4  10     6603.09     6713.71     83.19 o 
   0   4  10     1575.91     1488.81     27.45 o 
   1   4  10      939.69      967.88     14.05 o 
   2   4  10     5373.66     6555.69    118.05 o 
   3   4  10     1988.59     2015.85     31.58 o 
   4   4  10     2214.95     2337.80     35.83 o 
   5   4  10        0.67       21.76     18.05 o 
   6   4  10       11.52       -5.04     53.26 o 
   7   4  10     2745.13     2769.73     61.19 o 
   8   4  10      492.28      429.03     46.74 o 
   9   4  10      262.55      303.81     35.93 o 
  10   4  10        0.44        3.59     26.78 o 
  11   4  10       28.56        2.02     25.75 o 
 -11   5  10        3.58       -5.07     16.76 o 
 -10   5  10        0.57       21.79     20.96 o 
  -9   5  10       46.84       22.80     30.41 o 
  -8   5  10      380.58      283.95     34.45 o 
  -7   5  10        0.65       -5.89     24.23 o 
  -6   5  10        0.87        7.98     20.85 o 
  -5   5  10       77.62       59.44     17.32 o 
  -4   5  10       12.02       11.05     15.33 o 
  -3   5  10      191.66      225.61     14.36 o 
  -2   5  10    15069.84    15117.83    111.24 o 
  -1   5  10      950.87     1046.53     24.41 o 
   0   5  10     1695.08     1855.06     24.56 o 
   1   5  10      281.04      305.73     13.18 o 
   2   5  10      439.41      493.94     20.45 o 
   3   5  10      393.29      443.36     22.11 o 
   4   5  10     3134.58     3036.19     40.14 o 
   5   5  10      341.01      417.60     24.30 o 
   6   5  10       87.30       64.31     36.26 o 
   7   5  10     5856.19     6057.10    137.29 o 
   8   5  10      140.76      156.88     43.37 o 
   9   5  10       45.35       45.76     31.06 o 
  10   5  10      207.87      191.47     29.45 o 
  11   5  10        7.60       18.04     19.99 o 
 -11   6  10       10.81        7.41     13.07 o 
 -10   6  10      184.42      170.67     24.28 o 
  -9   6  10        0.01        7.54     30.25 o 
  -8   6  10       17.95       -3.44     28.69 o 
  -7   6  10      156.04      126.93     33.86 o 
  -6   6  10       25.16       46.51     22.00 o 
  -5   6  10      179.18      140.01     17.56 o 
  -4   6  10      945.17     1066.30     34.92 o 
  -3   6  10      302.02      287.80     17.23 o 
  -2   6  10      666.90      762.94     32.23 o 
  -1   6  10      469.34      356.24     18.61 o 
   0   6  10     1343.89     1530.38     27.42 o 
   1   6  10        3.94        4.80     13.66 o 
   2   6  10     1497.54     1412.49     33.52 o 
   3   6  10      118.78      141.67     16.72 o 
   4   6  10      486.70      441.48     20.32 o 
   5   6  10        5.64        8.43     17.91 o 
   6   6  10        0.98      -15.96     27.17 o 
   7   6  10     4019.07     3825.26     70.84 o 
   8   6  10        4.61       21.40     38.69 o 
   9   6  10      185.47      144.05     33.25 o 
  10   6  10        0.36       -6.87     26.09 o 
  11   6  10        0.05        9.90     18.69 o 
 -11   7  10        0.06        9.58     13.38 o 
 -10   7  10        0.78        8.00     20.67 o 
  -9   7  10      227.83      241.78     31.84 o 
  -8   7  10       26.15       25.61     25.09 o 
  -7   7  10        0.19       17.36     24.14 o 
  -6   7  10      111.96      125.95     23.04 o 
  -5   7  10      177.12      172.17     18.36 o 
  -4   7  10       99.74       97.12     18.11 o 
  -3   7  10      261.63      276.18     31.61 o 
  -2   7  10     4410.52     4812.90     55.98 o 
  -1   7  10     1103.90     1154.13     25.53 o 
   0   7  10     1032.02     1183.10     34.02 o 
   1   7  10      409.82      520.44     21.60 o 
   2   7  10     1113.79      967.61     25.37 o 
   3   7  10      258.37      260.56     18.58 o 
   4   7  10      967.08      952.65     26.12 o 
   5   7  10      274.84      251.47     22.54 o 
   6   7  10       49.16       23.09     24.12 o 
   7   7  10      697.55      824.77     35.59 o 
   8   7  10      568.65      438.50     37.28 o 
   9   7  10       10.62       13.30     29.48 o 
  10   7  10       42.46       46.17     26.88 o 
  11   7  10        2.56      -19.19     23.60 o 
 -11   8  10       14.99       30.92     11.71 o 
 -10   8  10       15.42       22.75     23.36 o 
  -9   8  10      233.64      197.75     33.16 o 
  -8   8  10        1.09       -6.32     22.34 o 
  -7   8  10       59.06       72.68     20.66 o 
  -6   8  10        4.39       20.71     20.68 o 
  -5   8  10      187.43      211.35     21.91 o 
  -4   8  10      287.73      217.20     25.40 o 
  -3   8  10        1.26       -9.43     20.47 o 
  -2   8  10      233.20      172.36     22.79 o 
  -1   8  10      381.42      328.52     31.58 o 
   0   8  10       36.13       40.78     15.53 o 
   1   8  10     1036.04      991.37     25.67 o 
   2   8  10      818.84     1038.85     35.49 o 
   3   8  10     1579.63     1419.31     54.53 o 
   4   8  10     1915.32     1755.37     41.14 o 
   5   8  10       21.11       11.84     19.99 o 
   6   8  10      701.10      698.70     31.38 o 
   7   8  10        3.73        9.44     23.63 o 
   8   8  10      378.88      387.38     35.36 o 
   9   8  10        1.49       13.17     30.20 o 
  10   8  10       29.83       44.45     25.61 o 
  11   8  10        4.12       -9.09     17.89 o 
 -11   9  10        3.91        5.93     13.09 o 
 -10   9  10        0.49       18.18     17.46 o 
  -9   9  10      105.65       83.98     30.01 o 
  -8   9  10      166.21      138.05     23.88 o 
  -7   9  10       67.22       74.57     20.25 o 
  -6   9  10       74.89       80.04     20.59 o 
  -5   9  10       69.51       80.60     21.53 o 
  -4   9  10       42.32       37.49     23.13 o 
  -3   9  10      987.60      997.80     32.68 o 
  -2   9  10      603.58      670.03     28.58 o 
  -1   9  10      719.76      730.95     35.89 o 
   0   9  10     2710.89     2605.62     50.50 o 
   1   9  10    11885.11    12397.52     72.97 o 
   2   9  10     3788.01     3783.51     96.08 o 
   3   9  10     1406.66     1320.79     35.81 o 
   4   9  10        6.06       14.36     19.88 o 
   5   9  10        0.91       -5.11     19.60 o 
   6   9  10       46.95       28.66     20.68 o 
   7   9  10       69.36       32.67     25.21 o 
   8   9  10     1036.30      981.19     37.48 o 
   9   9  10       16.63       21.19     27.84 o 
  10   9  10        2.32        6.98     24.28 o 
  11   9  10        0.08       -9.89     22.13 o 
 -11  10  10        0.58       10.36     16.46 o 
 -10  10  10        0.00        4.64     17.16 o 
  -9  10  10        4.52      -11.30     28.53 o 
  -8  10  10      157.00      209.60     22.84 o 
  -7  10  10      228.20      223.97     22.04 o 
  -6  10  10        0.01       -3.49     22.28 o 
  -5  10  10      704.52      580.52     31.82 o 
  -4  10  10      776.46      845.18     41.22 o 
  -3  10  10        0.02        2.56     20.70 o 
  -2  10  10      194.79      193.65     19.70 o 
  -1  10  10     3099.52     3304.53     72.48 o 
   0  10  10      452.27      456.10     19.72 o 
   1  10  10    20928.55    21960.99    405.08 o 
   2  10  10       10.87        8.35     24.40 o 
   3  10  10     2497.77     2702.24     60.69 o 
   4  10  10      536.41      435.77     33.17 o 
   5  10  10        1.81        0.23     23.51 o 
   6  10  10       10.52       10.69     19.45 o 
   7  10  10       16.31       27.01     24.12 o 
   8  10  10      398.87      399.87     30.07 o 
   9  10  10       15.40       32.63     28.55 o 
  10  10  10       85.03       89.32     24.13 o 
  11  10  10        0.54      -25.34     25.34 o 
 -11  11  10        8.50       45.11     23.67 o 
 -10  11  10        0.59       -0.91     16.04 o 
  -9  11  10        1.81       14.45     23.57 o 
  -8  11  10       68.95       55.99     22.18 o 
  -7  11  10        1.17       17.61     20.13 o 
  -6  11  10        6.03      -16.25     22.22 o 
  -5  11  10      455.91      530.16     24.81 o 
  -4  11  10       25.88       25.99     19.96 o 
  -3  11  10      568.67      678.31     44.13 o 
  -2  11  10      100.56      109.18     18.40 o 
  -1  11  10      500.36      407.90     21.03 o 
   0  11  10       46.12       10.10     15.32 o 
   1  11  10     4410.93     4419.03    109.94 o 
   2  11  10      206.42      163.90     21.75 o 
   3  11  10        0.08        2.20     22.28 o 
   4  11  10      445.31      456.75     23.64 o 
   5  11  10       42.69       52.50     22.40 o 
   6  11  10        3.18       18.42     20.62 o 
   7  11  10       58.76       62.23     23.21 o 
   8  11  10       18.28        4.98     24.93 o 
   9  11  10       80.87       90.51     27.61 o 
  10  11  10       82.12       98.04     22.36 o 
  11  11  10        0.15       31.30     24.64 o 
 -10  12  10       46.32       31.53     19.59 o 
  -9  12  10       20.03       -9.00     20.30 o 
  -8  12  10       60.91       37.59     20.21 o 
  -7  12  10       34.82       23.17     24.99 o 
  -6  12  10       53.02       60.60     24.75 o 
  -5  12  10      347.55      367.93     36.73 o 
  -4  12  10        0.02        2.44     26.46 o 
  -3  12  10      243.00      229.05     24.18 o 
  -2  12  10       17.14       37.01     16.83 o 
  -1  12  10     1935.33     2262.06     41.93 o 
   0  12  10      140.03      115.19     22.36 o 
   1  12  10      256.14      262.55     29.95 o 
   2  12  10      161.58      144.74     18.07 o 
   3  12  10     1349.47     1261.49     47.66 o 
   4  12  10      348.62      299.46     23.15 o 
   5  12  10      113.60       87.46     21.61 o 
   6  12  10      143.45      110.90     21.27 o 
   7  12  10       15.21       54.53     26.42 o 
   8  12  10      193.90      160.49     25.64 o 
   9  12  10       25.43       59.07     26.77 o 
  10  12  10       39.40       24.30     21.89 o 
 -10  13  10        3.15       -0.20     20.37 o 
  -9  13  10       62.53       38.55     19.22 o 
  -8  13  10       11.49       17.87     19.55 o 
  -7  13  10       69.26       59.42     20.38 o 
  -6  13  10       96.30       95.70     20.03 o 
  -5  13  10      169.86      179.95     24.59 o 
  -4  13  10        0.94       35.44     24.98 o 
  -3  13  10      818.38      884.42     32.75 o 
  -2  13  10        6.93       15.01     16.85 o 
  -1  13  10      298.20      406.52     19.29 o 
   0  13  10      373.55      334.03     25.68 o 
   1  13  10      298.77      327.26     31.52 o 
   2  13  10       20.59       23.90     17.94 o 
   3  13  10     1192.59     1162.38     47.86 o 
   4  13  10      470.44      480.70     31.90 o 
   5  13  10       48.01       38.12     20.80 o 
   6  13  10       69.93       18.42     20.04 o 
   7  13  10       78.56      109.11     22.09 o 
   8  13  10        0.05       14.13     21.85 o 
   9  13  10        2.48       -9.48     33.37 o 
  10  13  10       57.96       76.35     39.87 o 
 -10  14  10        0.02        4.50     16.96 o 
  -9  14  10        4.62       34.09     18.12 o 
  -8  14  10       92.12      101.37     19.99 o 
  -7  14  10       11.41       21.83     20.61 o 
  -6  14  10       41.10       41.43     19.02 o 
  -5  14  10      228.61      329.09     22.57 o 
  -4  14  10      113.29      143.00     21.94 o 
  -3  14  10     3113.34     3416.20     52.09 o 
  -2  14  10     1544.40     1689.87     34.99 o 
  -1  14  10       45.52       64.69     19.21 o 
   0  14  10      223.93      228.82     25.18 o 
   1  14  10       33.18       87.28     26.88 o 
   2  14  10      672.92      625.43     25.07 o 
   3  14  10     1202.43     1075.06     37.55 o 
   4  14  10       81.93      107.74     23.26 o 
   5  14  10        8.81        6.64     22.37 o 
   6  14  10      248.70      251.86     22.43 o 
   7  14  10      136.21      141.73     23.02 o 
   8  14  10        0.00       18.94     21.62 o 
   9  14  10       23.00       30.00     30.99 o 
  10  14  10       89.66      129.93     40.08 o 
 -10  15  10       68.05       72.80     18.57 o 
  -9  15  10       15.71        7.56     17.67 o 
  -8  15  10        0.05      -18.94     18.94 o 
  -7  15  10        9.36        9.92     20.63 o 
  -6  15  10       81.50      101.06     19.34 o 
  -5  15  10       64.00       96.05     22.07 o 
  -4  15  10       72.01       96.73     21.21 o 
  -3  15  10      170.71      176.22     23.24 o 
  -2  15  10      844.93      870.52     34.68 o 
  -1  15  10       69.52       53.83     19.60 o 
   0  15  10        0.14        5.07     21.40 o 
   1  15  10       90.47       63.71     23.06 o 
   2  15  10      216.09      216.80     22.22 o 
   3  15  10      135.16      128.32     29.60 o 
   4  15  10      276.29      287.90     23.83 o 
   5  15  10      499.18      467.41     41.40 o 
   6  15  10      261.30      196.86     21.44 o 
   7  15  10        9.54       16.77     21.71 o 
   8  15  10        0.10       30.11     24.16 o 
   9  15  10        4.16       18.39     43.97 o 
  10  15  10        0.29      -22.83     23.45 o 
 -10  16  10        2.68        0.87     16.12 o 
  -9  16  10        1.24       -3.99     17.24 o 
  -8  16  10        4.09       37.40     19.23 o 
  -7  16  10        4.74       36.13     19.72 o 
  -6  16  10     1623.53     1530.92     33.93 o 
  -5  16  10      178.48      159.46     22.31 o 
  -4  16  10       12.32       22.75     19.69 o 
  -3  16  10     1143.24     1204.83     59.94 o 
  -2  16  10      262.04      287.78     34.07 o 
  -1  16  10      282.80      224.63     26.41 o 
   0  16  10      110.40       84.50     23.73 o 
   1  16  10      174.27      160.65     23.82 o 
   2  16  10      103.10      132.22     25.78 o 
   3  16  10     3655.57     3337.12     70.88 o 
   4  16  10      157.88      221.89     24.10 o 
   5  16  10      491.01      425.25     30.80 o 
   6  16  10      331.48      273.92     23.47 o 
   7  16  10        0.27      -11.37     33.06 o 
   8  16  10       67.54       49.48     23.73 o 
   9  16  10       33.86       82.42     46.29 o 
  10  16  10       16.63       30.59     21.50 o 
 -10  17  10        8.41       17.66     14.24 o 
  -9  17  10        3.01       -5.71     19.01 o 
  -8  17  10       80.28       47.51     16.49 o 
  -7  17  10       86.04       65.50     20.60 o 
  -6  17  10      144.48      126.71     19.47 o 
  -5  17  10      136.13      181.36     21.44 o 
  -4  17  10       97.72       99.41     20.14 o 
  -3  17  10      606.33      629.06     42.06 o 
  -2  17  10       71.31       94.28     35.79 o 
  -1  17  10      725.43      587.53     72.79 o 
   0  17  10        1.26        8.08     25.04 o 
   1  17  10      195.16      203.12     22.33 o 
   2  17  10      477.13      358.54     29.65 o 
   3  17  10     6494.90     6276.42    112.03 o 
   4  17  10      684.73      673.94     30.26 o 
   5  17  10      984.54      866.09     36.78 o 
   6  17  10      187.28      185.87     22.88 o 
   7  17  10       29.80       12.99     27.65 o 
   8  17  10        0.35       12.33     21.77 o 
   9  17  10       38.66       45.18     28.41 o 
  10  17  10      161.97      207.38     33.32 o 
 -10  18  10        8.01        0.60     19.82 o 
  -9  18  10       12.06       27.02     17.64 o 
  -8  18  10        0.22      -10.25     17.22 o 
  -7  18  10      145.38      139.29     19.67 o 
  -6  18  10       27.50       16.81     19.80 o 
  -5  18  10       26.07       19.57     21.48 o 
  -4  18  10      171.90      200.62     21.31 o 
  -3  18  10      349.33      308.76     24.26 o 
  -2  18  10       48.43       66.94     31.12 o 
  -1  18  10     1534.77     1519.07     52.73 o 
   0  18  10       36.54       43.18     26.37 o 
   1  18  10      261.97      264.33     34.85 o 
   2  18  10       34.18       -2.84     20.90 o 
   3  18  10     5640.29     5382.18    104.13 o 
   4  18  10     1085.22      855.16     32.32 o 
   5  18  10       34.64       59.15     23.65 o 
   6  18  10      846.26      701.88     28.13 o 
   7  18  10      413.50      425.70     29.27 o 
   8  18  10        0.31       27.97     19.34 o 
   9  18  10       86.43       83.20     27.07 o 
  10  18  10        9.85        7.60     23.53 o 
  -9  19  10       20.75       -1.21     19.50 o 
  -8  19  10        1.01       18.28     16.67 o 
  -7  19  10      329.70      336.90     23.65 o 
  -6  19  10        5.53       -4.99     18.55 o 
  -5  19  10      130.93      100.26     18.43 o 
  -4  19  10      387.06      379.25     22.94 o 
  -3  19  10     1495.55     1566.93     41.67 o 
  -2  19  10      631.39      579.51     26.98 o 
  -1  19  10       14.35       23.43     26.00 o 
   0  19  10       25.77       30.56     29.69 o 
   1  19  10      732.18      719.14     37.03 o 
   2  19  10      234.15      318.29     22.66 o 
   3  19  10     1344.29     1290.06     39.35 o 
   4  19  10      565.87      516.11     28.87 o 
   5  19  10       23.46       28.38     24.36 o 
   6  19  10      397.99      302.41     22.34 o 
   7  19  10        5.15      -21.30     21.30 o 
   8  19  10        6.11       27.94     18.42 o 
   9  19  10      156.50      181.40     50.04 o 
  -9  20  10       21.83       47.00     17.67 o 
  -8  20  10       12.76       13.97     15.41 o 
  -7  20  10      170.09      138.91     19.17 o 
  -6  20  10      246.38      234.69     20.24 o 
  -5  20  10       85.90       64.53     20.39 o 
  -4  20  10      836.25      790.87     30.09 o 
  -3  20  10     1680.68     1541.73     60.12 o 
  -2  20  10      159.61      210.82     27.15 o 
  -1  20  10      648.86      638.43     31.53 o 
   0  20  10      473.85      513.20     35.44 o 
   1  20  10       34.72       40.59     34.14 o 
   2  20  10       27.61       13.92     23.88 o 
   3  20  10      478.64      497.68     31.10 o 
   4  20  10      402.59      350.23     27.30 o 
   5  20  10       19.33        1.23     24.31 o 
   6  20  10       88.68       79.76     20.00 o 
   7  20  10       14.44        0.99     20.38 o 
   8  20  10       90.61      125.71     20.87 o 
   9  20  10       14.61        9.70     22.43 o 
  -9  21  10       18.31       32.02     20.38 o 
  -8  21  10        0.84      -10.73     14.60 o 
  -7  21  10        0.52      -14.25     16.67 o 
  -6  21  10      326.88      298.47     22.00 o 
  -5  21  10       33.08       39.20     20.24 o 
  -4  21  10      398.19      366.99     28.02 o 
  -3  21  10      169.55      111.44     32.66 o 
  -2  21  10     6323.41     5942.71     74.00 o 
  -1  21  10     3974.23     3722.37     62.40 o 
   0  21  10     1045.78     1082.33     42.80 o 
   1  21  10       11.23       25.93     27.41 o 
   2  21  10      162.63      124.49     24.19 o 
   3  21  10      313.00      239.61     26.28 o 
   4  21  10        8.53       13.97     22.39 o 
   5  21  10       50.26       76.08     24.60 o 
   6  21  10       65.74       52.18     18.85 o 
   7  21  10       25.72       -2.54     19.89 o 
   8  21  10      179.82      156.44     24.01 o 
   9  21  10      358.04      358.04     32.99 o 
  -9  22  10        4.22        5.38     24.95 o 
  -8  22  10      363.96      399.97     26.91 o 
  -7  22  10        6.88       16.03     15.91 o 
  -6  22  10      146.03      140.99     19.22 o 
  -5  22  10        5.89      -15.43     20.17 o 
  -4  22  10        3.21      -16.65     25.96 o 
  -3  22  10        6.46        9.57     25.98 o 
  -2  22  10      334.27      314.73     29.77 o 
  -1  22  10       67.14      144.28     25.72 o 
   0  22  10     4389.26     4353.44     74.73 o 
   1  22  10      132.36      127.85     28.69 o 
   2  22  10       44.27       62.66     23.24 o 
   3  22  10      125.39      130.97     23.55 o 
   4  22  10        1.58        9.71     20.53 o 
   5  22  10      191.85      177.04     26.54 o 
   6  22  10       19.70        6.11     17.94 o 
   7  22  10       19.21       18.81     18.48 o 
   8  22  10       29.96       47.19     20.22 o 
  -8  23  10       22.00       31.11     15.03 o 
  -7  23  10      178.39      138.82     19.92 o 
  -6  23  10       65.43       44.18     19.31 o 
  -5  23  10       20.00       40.09     25.38 o 
  -4  23  10       19.87       23.66     25.85 o 
  -3  23  10      195.99      215.97     28.10 o 
  -2  23  10       88.97       70.61     32.05 o 
  -1  23  10      491.49      456.56     28.93 o 
   0  23  10     6749.32     6544.60    161.32 o 
   1  23  10      685.39      635.20     49.20 o 
   2  23  10        2.13       -3.91     22.96 o 
   3  23  10        0.26       10.88     20.77 o 
   4  23  10        0.79       18.09     21.18 o 
   5  23  10      415.23      424.19     34.80 o 
   6  23  10        4.29      -16.01     20.41 o 
   7  23  10        2.59        2.82     17.06 o 
   8  23  10       19.25       25.20     22.48 o 
  -8  24  10       43.99       75.90     35.13 o 
  -7  24  10      190.88      175.89     17.19 o 
  -6  24  10        1.72       -4.98     21.57 o 
  -5  24  10        7.59       11.00     23.80 o 
  -4  24  10       65.41       67.79     25.64 o 
  -3  24  10      157.27      138.08     26.71 o 
  -2  24  10      108.71       92.43     23.26 o 
  -1  24  10     1045.38      989.60     36.26 o 
   0  24  10     2360.41     2354.51     58.52 o 
   1  24  10      875.92      866.45     40.84 o 
   2  24  10       13.81       27.25     22.65 o 
   3  24  10       17.17        8.07     20.39 o 
   4  24  10        5.16        8.81     22.65 o 
   5  24  10       29.05       60.00     23.56 o 
   6  24  10        7.31      -21.27     22.84 o 
   7  24  10        2.50       12.68     21.00 o 
   8  24  10        7.72       44.84     29.21 o 
  -7  25  10      715.28      739.33     29.12 o 
  -6  25  10      110.99      109.78     25.77 o 
  -5  25  10       17.16       27.95     23.70 o 
  -4  25  10        4.65       13.80     23.75 o 
  -3  25  10       10.33       22.18     21.37 o 
  -2  25  10      152.46      144.02     23.59 o 
  -1  25  10      601.70      524.59     37.62 o 
   0  25  10     2413.67     2388.70     58.09 o 
   1  25  10       20.96       14.41     27.42 o 
   2  25  10      481.72      414.14     33.04 o 
   3  25  10      182.17      122.58     27.90 o 
   4  25  10      176.75      158.50     28.59 o 
   5  25  10       21.20        4.67     23.69 o 
   6  25  10       56.24       28.29     20.84 o 
   7  25  10       36.43       29.53     34.92 o 
  -7  26  10       74.95       94.02     18.34 o 
  -6  26  10      147.84      149.68     17.26 o 
  -5  26  10       93.27       62.45     21.54 o 
  -4  26  10      144.85      171.78     22.01 o 
  -3  26  10        0.81       15.40     21.17 o 
  -2  26  10       34.67       53.32     22.94 o 
  -1  26  10      225.59      250.73     32.59 o 
   0  26  10      120.24       95.79     28.71 o 
   1  26  10       36.92       43.38     26.49 o 
   2  26  10       74.17      106.64     26.70 o 
   3  26  10        0.60       -7.99     30.48 o 
   4  26  10      607.22      650.57     39.16 o 
   5  26  10       26.65       40.38     26.99 o 
   6  26  10       15.61       17.93     23.52 o 
   7  26  10       13.34      -13.49     33.95 o 
  -7  27  10       26.57       53.52     28.02 o 
  -6  27  10      192.70      263.42     48.29 o 
  -5  27  10        8.25       -8.06     17.45 o 
  -4  27  10      232.16      233.58     21.75 o 
  -3  27  10       70.06       79.68     22.41 o 
  -2  27  10      168.28      210.07     24.67 o 
  -1  27  10       10.57       -1.31     48.00 o 
   0  27  10       14.89       57.34     26.46 o 
   1  27  10      213.04      238.35     28.73 o 
   2  27  10      245.86      250.00     27.36 o 
   3  27  10        0.06      -10.91     28.54 o 
   4  27  10       32.11       23.57     30.08 o 
   5  27  10       85.49       90.82     25.60 o 
   6  27  10       24.57       49.34     25.96 o 
   7  27  10        1.16       21.79     27.54 o 
  -6  28  10       99.86      122.63     21.51 o 
  -5  28  10      101.34      148.71     27.05 o 
  -4  28  10        2.14      -24.19     24.19 o 
  -3  28  10        0.02       -4.37     20.53 o 
  -2  28  10       28.50       22.05     25.44 o 
  -1  28  10       91.21      105.48     26.53 o 
   0  28  10        0.35       13.11     24.98 o 
   1  28  10      168.77      142.09     26.53 o 
   2  28  10       32.36       38.94     24.76 o 
   3  28  10        0.19        9.13     25.13 o 
   4  28  10       82.68       77.34     23.70 o 
   5  28  10       38.24       28.79     29.61 o 
   6  28  10        0.00       24.74     36.10 o 
  -6  29  10        2.78       18.37     16.12 o 
  -5  29  10       24.64       11.77     21.63 o 
  -4  29  10        1.71       -8.28     24.58 o 
  -3  29  10       15.83      -23.80     23.80 o 
  -2  29  10        7.24       29.12     31.20 o 
  -1  29  10      152.06      142.41     25.43 o 
   0  29  10       43.82       90.24     24.39 o 
   1  29  10        1.47       23.64     23.19 o 
   2  29  10       29.23       39.70     28.78 o 
   3  29  10      159.73      179.10     30.47 o 
   4  29  10       12.48       -4.92     22.32 o 
   5  29  10        0.17       20.08     19.90 o 
   6  29  10        7.25       14.17     30.62 o 
  -5  30  10        0.69       -2.92     17.96 o 
  -4  30  10       27.40       49.45     22.62 o 
  -3  30  10       27.03       33.37     28.24 o 
  -2  30  10       17.51       29.63     28.83 o 
  -1  30  10      280.30      216.32     34.29 o 
   0  30  10       12.40       -4.53     35.17 o 
   1  30  10      430.43      465.45     34.64 o 
   2  30  10       33.34       31.85     32.97 o 
   3  30  10        4.66        8.34     30.82 o 
   4  30  10        1.79        1.52     28.72 o 
   5  30  10       18.17       41.67     24.47 o 
  -4  31  10        8.11        1.25     28.81 o 
  -3  31  10       48.06       98.37     35.95 o 
  -2  31  10        6.61       23.72     27.27 o 
  -1  31  10       27.86       34.93     26.88 o 
   0  31  10        2.82       -8.43     25.99 o 
   1  31  10       95.71      173.02     46.95 o 
   2  31  10       62.42       61.31     23.08 o 
   3  31  10        0.09       -8.24     26.18 o 
   4  31  10      253.64      326.75     29.48 o 
   5  31  10      203.05      221.71     41.42 o 
  -4  32  10       72.69       49.07     23.27 o 
  -3  32  10        3.85       -4.24     29.43 o 
  -2  32  10       10.60       26.70     33.98 o 
  -1  32  10        7.17       -0.71     22.83 o 
   0  32  10       25.52       10.10     24.45 o 
   1  32  10        0.12       27.60     23.64 o 
   2  32  10      157.45      128.34     26.44 o 
   3  32  10      138.92      112.52     24.70 o 
   4  32  10      113.39      181.54     21.91 o 
  -3  33  10        0.92       14.00     21.34 o 
  -2  33  10        7.68        5.69     28.32 o 
  -1  33  10        7.01        9.40     30.96 o 
   0  33  10       77.22       99.59     34.34 o 
   1  33  10       18.79       40.78     23.88 o 
   2  33  10       39.05       38.68     21.43 o 
   3  33  10       25.75       80.91     30.81 o 
  -2  34  10      117.17      125.19     22.22 o 
  -1  34  10        1.90        6.66     24.82 o 
   0  34  10       54.27       41.95     54.21 o 
   1  34  10       31.98       33.88     25.73 o 
   2  34  10       10.47       25.95     24.48 o 
 -11   1  11       28.61       22.20     17.11 o 
 -10   1  11       22.57       10.12     34.48 o 
  -9   1  11       86.62      105.90     22.20 o 
  -8   1  11      623.88      661.82     36.79 o 
  -7   1  11      169.62      198.70     27.41 o 
  -6   1  11        0.08       27.99     33.42 o 
  -5   1  11     1365.79     1309.65     28.02 o 
  -4   1  11    14546.89    14572.88    260.45 o 
  -3   1  11     5114.00     4950.21    106.82 o 
  -2   1  11      119.90      117.72     18.29 o 
  -1   1  11      113.21      114.98      8.45 o 
   0   1  11        8.60        5.26      7.61 o 
   1   1  11     1230.21     1352.15     28.66 o 
   2   1  11      739.40      713.21     19.24 o 
   3   1  11     1995.12     1973.07     60.61 o 
   4   1  11     1689.64     1636.05     32.63 o 
   5   1  11      406.08      466.88     22.84 o 
   6   1  11      576.35      623.12     42.83 o 
   7   1  11        1.82       -5.32     34.16 o 
   8   1  11     1236.67     1239.50     61.63 o 
   9   1  11       16.67       31.37     31.02 o 
  10   1  11        0.58      -20.39     36.25 o 
  11   1  11        2.29      -12.49     26.14 o 
 -11   2  11       22.24       10.31     17.14 o 
 -10   2  11      143.36      118.02     30.29 o 
  -9   2  11        3.40        2.39     23.44 o 
  -8   2  11      331.97      254.25     29.21 o 
  -7   2  11      347.99      315.56     29.60 o 
  -6   2  11      513.32      463.60     34.85 o 
  -5   2  11       40.26       79.01     15.71 o 
  -4   2  11    25713.41    24132.57    358.47 o 
  -3   2  11     1546.00     1532.11     30.63 o 
  -2   2  11     1016.41      790.49     24.99 o 
  -1   2  11      680.85      670.62     20.14 o 
   0   2  11     2407.98     2226.85     67.64 o 
   1   2  11      305.07      302.76     14.07 o 
   2   2  11       91.09       99.54     11.28 o 
   3   2  11     1596.07     1780.32     29.71 o 
   4   2  11     7344.79     7139.75     74.26 o 
   5   2  11     1021.78      957.62     31.00 o 
   6   2  11      595.05      530.06     34.21 o 
   7   2  11     1108.69     1111.44     44.63 o 
   8   2  11       74.35       95.86     43.28 o 
   9   2  11       64.67       73.29     30.48 o 
  10   2  11        8.83       -0.94     29.83 o 
  11   2  11        2.20        1.17     25.53 o 
 -11   3  11        1.03        7.76     18.08 o 
 -10   3  11       67.92       49.43     22.27 o 
  -9   3  11       15.09      -21.88     23.56 o 
  -8   3  11       70.92       71.49     26.55 o 
  -7   3  11        1.51        0.37     24.32 o 
  -6   3  11     2877.08     2723.55     73.46 o 
  -5   3  11      173.42      178.12     18.95 o 
  -4   3  11     1627.30     1522.51     25.58 o 
  -3   3  11      385.21      337.18     20.14 o 
  -2   3  11       82.59       73.32     18.10 o 
  -1   3  11       41.48       39.77      7.38 o 
   0   3  11        4.02       42.56     13.29 o 
   1   3  11       73.61       88.49      9.77 o 
   2   3  11     9222.50     9972.70    264.15 o 
   3   3  11      172.16      179.89     13.63 o 
   4   3  11     8229.25     7950.62    124.80 o 
   5   3  11      923.34      977.99     32.04 o 
   6   3  11      158.67      146.12     34.35 o 
   7   3  11     1657.24     1833.70     54.00 o 
   8   3  11      115.46      114.23     38.00 o 
   9   3  11       16.09       27.53     30.97 o 
  10   3  11        8.25        3.07     25.90 o 
  11   3  11        4.99      -15.45     25.27 o 
 -11   4  11        6.13        5.53     14.62 o 
 -10   4  11      112.32       79.12     22.04 o 
  -9   4  11       24.55       38.26     24.18 o 
  -8   4  11       45.19       45.92     26.67 o 
  -7   4  11     1288.51     1345.63     62.26 o 
  -6   4  11       23.10       13.58     27.86 o 
  -5   4  11       56.00       37.28     16.32 o 
  -4   4  11     2879.02     2744.30     38.59 o 
  -3   4  11     1954.62     2043.57     30.04 o 
  -2   4  11     4215.53     4305.97     46.55 o 
  -1   4  11      125.33      177.79     17.24 o 
   0   4  11     2795.77     2825.48     72.91 o 
   1   4  11     1075.86      980.72     21.76 o 
   2   4  11        0.66       29.30     15.99 o 
   3   4  11      732.21      690.13     22.13 o 
   4   4  11       45.52       42.74     16.71 o 
   5   4  11      828.40      781.69     35.16 o 
   6   4  11     1743.52     1723.15     39.89 o 
   7   4  11      664.84      651.29     39.90 o 
   8   4  11      189.60      212.05     43.61 o 
   9   4  11        5.93       10.18     31.73 o 
  10   4  11        0.20      -23.48     25.60 o 
  11   4  11       10.28       22.07     24.70 o 
 -11   5  11       10.18        6.10     13.81 o 
 -10   5  11       12.88       49.80     21.44 o 
  -9   5  11        9.72       17.32     23.99 o 
  -8   5  11       44.54       64.85     29.46 o 
  -7   5  11     1142.85     1007.59     43.70 o 
  -6   5  11       92.12      121.95     27.94 o 
  -5   5  11      879.60      823.96     31.93 o 
  -4   5  11      501.42      471.42     28.56 o 
  -3   5  11     1139.13     1115.50     29.66 o 
  -2   5  11      279.88      256.76     23.24 o 
  -1   5  11     4930.24     5042.70     75.06 o 
   0   5  11     1215.36     1008.99     19.98 o 
   1   5  11     1204.10     1124.18     22.08 o 
   2   5  11    15078.19    14704.57    108.96 o 
   3   5  11      175.62      162.26     18.16 o 
   4   5  11        9.65       12.94     16.87 o 
   5   5  11        3.79      -16.60     17.45 o 
   6   5  11     2745.44     2842.70     82.98 o 
   7   5  11       76.91      151.86     33.23 o 
   8   5  11      328.69      256.55     43.36 o 
   9   5  11       36.95       35.20     29.57 o 
  10   5  11       39.23       45.85     26.49 o 
  11   5  11       22.43       48.17     23.97 o 
 -11   6  11       67.21       70.19     13.93 o 
 -10   6  11       29.55       32.07     20.81 o 
  -9   6  11      136.48      160.83     34.79 o 
  -8   6  11        2.47        6.01     28.89 o 
  -7   6  11        0.05       -8.09     28.50 o 
  -6   6  11       93.68      141.87     25.17 o 
  -5   6  11      160.27      141.26     20.26 o 
  -4   6  11      141.61      165.70     18.82 o 
  -3   6  11        4.61       11.66     18.23 o 
  -2   6  11     2085.44     2085.14     42.28 o 
  -1   6  11     4883.11     5124.83     57.40 o 
   0   6  11      111.10       91.78     15.13 o 
   1   6  11     1298.18     1407.67     20.23 o 
   2   6  11     3926.60     4060.24     75.29 o 
   3   6  11      938.39      894.96     42.80 o 
   4   6  11      442.26      433.92     23.53 o 
   5   6  11      126.28      113.21     22.72 o 
   6   6  11     6384.66     6849.22    122.54 o 
   7   6  11      956.58     1203.33     40.18 o 
   8   6  11      139.33      117.74     39.91 o 
   9   6  11        0.70       -7.53     29.54 o 
  10   6  11       73.21       88.47     27.63 o 
  11   6  11        2.08       38.23     17.48 o 
 -11   7  11        5.84      -14.07     14.07 o 
 -10   7  11       66.08       54.66     20.72 o 
  -9   7  11       30.45       44.87     23.85 o 
  -8   7  11       15.19       18.15     25.16 o 
  -7   7  11       84.72       79.38     27.68 o 
  -6   7  11      360.40      332.96     37.89 o 
  -5   7  11        9.02      -19.73     19.73 o 
  -4   7  11       15.56       -7.56     21.90 o 
  -3   7  11       10.85        4.84     20.16 o 
  -2   7  11     2534.84     2648.37     39.19 o 
  -1   7  11     7320.42     7198.09     84.11 o 
   0   7  11      828.11     1022.73     55.25 o 
   1   7  11       48.69       69.53     17.06 o 
   2   7  11    10199.79    10096.26    154.99 o 
   3   7  11        3.22       22.80     14.42 o 
   4   7  11        1.83       15.38     16.81 o 
   5   7  11        0.01       13.26     23.30 o 
   6   7  11      337.07      336.84     28.04 o 
   7   7  11     1416.58     1605.52     43.71 o 
   8   7  11      597.28      556.02     38.62 o 
   9   7  11       57.15       58.85     35.32 o 
  10   7  11      115.78      103.62     27.00 o 
  11   7  11       29.79      -20.38     20.38 o 
 -11   8  11        0.14       -9.01     13.35 o 
 -10   8  11       23.74       39.19     18.02 o 
  -9   8  11        0.80       14.99     23.57 o 
  -8   8  11      557.95      592.56     39.39 o 
  -7   8  11        4.02       20.65     22.94 o 
  -6   8  11      289.12      248.67     27.54 o 
  -5   8  11        3.80       22.12     19.38 o 
  -4   8  11      892.60      686.92     32.06 o 
  -3   8  11        2.99       19.78     20.58 o 
  -2   8  11     3965.73     4475.04     49.88 o 
  -1   8  11     1547.74     1545.82     58.01 o 
   0   8  11      287.32      298.89     19.45 o 
   1   8  11     3893.71     3972.78     54.74 o 
   2   8  11     2443.83     2508.81     62.90 o 
   3   8  11     1075.68     1026.28     28.89 o 
   4   8  11      328.65      344.61     22.74 o 
   5   8  11     1121.83     1181.97     39.74 o 
   6   8  11       54.55       54.66     27.49 o 
   7   8  11     2155.51     1970.02     46.85 o 
   8   8  11       31.76       47.69     30.91 o 
   9   8  11      281.86      220.28     31.80 o 
  10   8  11       88.84      102.59     25.77 o 
  11   8  11       32.44       51.30     15.16 o 
 -11   9  11        9.72       41.48     24.39 o 
 -10   9  11       65.84       65.09     17.80 o 
  -9   9  11       85.27       91.38     24.52 o 
  -8   9  11       66.16       26.86     31.06 o 
  -7   9  11      247.06      250.07     24.26 o 
  -6   9  11       19.98        0.87     22.64 o 
  -5   9  11      228.29      264.55     24.41 o 
  -4   9  11      373.41      368.23     27.52 o 
  -3   9  11      730.16      743.91     31.22 o 
  -2   9  11     3743.55     3774.98     90.28 o 
  -1   9  11     4076.90     4169.90     47.39 o 
   0   9  11     2696.15     3629.51     48.76 o 
   1   9  11        0.54       17.48     15.77 o 
   2   9  11        2.51        4.80     15.72 o 
   3   9  11       23.61       22.21     19.57 o 
   4   9  11      910.67      867.86     32.93 o 
   5   9  11       11.02        0.28     21.69 o 
   6   9  11        2.75      -23.06     23.22 o 
   7   9  11       48.72       12.19     25.46 o 
   8   9  11       24.98        1.91     29.46 o 
   9   9  11       52.90       70.93     28.19 o 
  10   9  11       59.19       49.85     24.08 o 
  11   9  11        7.17      -14.50     25.37 o 
 -10  10  11       17.51       38.65     17.11 o 
  -9  10  11      295.10      254.93     23.16 o 
  -8  10  11        0.54        5.98     21.65 o 
  -7  10  11      103.67       91.06     25.56 o 
  -6  10  11        0.20      -24.09     24.09 o 
  -5  10  11        7.50      -11.17     23.39 o 
  -4  10  11        5.37       -6.71     21.12 o 
  -3  10  11     2783.34     2926.61     50.24 o 
  -2  10  11     2463.40     2468.34     39.71 o 
  -1  10  11     3602.33     3561.84     66.00 o 
   0  10  11     3977.80     4293.47     51.65 o 
   1  10  11      230.55      224.99     24.09 o 
   2  10  11      302.68      393.72     26.24 o 
   3  10  11     1269.77     1184.39     36.61 o 
   4  10  11      120.40      150.92     23.85 o 
   5  10  11      122.94      108.19     21.64 o 
   6  10  11        3.08       24.13     22.77 o 
   7  10  11       25.17       -2.31     24.16 o 
   8  10  11       29.73        7.19     33.39 o 
   9  10  11       28.81       55.61     27.92 o 
  10  10  11       24.01       31.20     21.69 o 
 -10  11  11        2.84       -1.91     15.90 o 
  -9  11  11       50.57       48.63     20.44 o 
  -8  11  11        2.18      -10.39     22.14 o 
  -7  11  11       61.42       70.49     24.35 o 
  -6  11  11       34.09        6.30     24.30 o 
  -5  11  11      593.67      605.18     34.24 o 
  -4  11  11       24.74       31.52     24.32 o 
  -3  11  11      951.22      867.06     32.11 o 
  -2  11  11      887.34      927.65     31.67 o 
  -1  11  11     2677.56     3041.85     42.16 o 
   0  11  11     1140.35     1230.86     37.50 o 
   1  11  11     3196.31     3160.95    253.46 o 
   2  11  11      536.67      567.06     31.77 o 
   3  11  11      127.97      112.80     23.90 o 
   4  11  11      809.42      751.84     32.15 o 
   5  11  11       28.95       43.38     21.47 o 
   6  11  11       19.60       -1.87     22.27 o 
   7  11  11        0.00       29.76     29.39 o 
   8  11  11      170.15      179.44     34.73 o 
   9  11  11        0.12       10.23     26.01 o 
  10  11  11       36.51       40.74     21.30 o 
 -10  12  11       22.78       32.57     17.10 o 
  -9  12  11       29.62       18.69     19.36 o 
  -8  12  11       47.18       29.71     19.40 o 
  -7  12  11      359.23      286.32     33.05 o 
  -6  12  11      162.06      148.29     24.80 o 
  -5  12  11     2601.89     2715.68     78.51 o 
  -4  12  11      254.78      231.64     24.76 o 
  -3  12  11      197.30      209.48     23.40 o 
  -2  12  11     2736.56     2887.42     43.19 o 
  -1  12  11      191.71      228.61     17.74 o 
   0  12  11     2098.98     2318.17     47.27 o 
   1  12  11     1480.10     1446.62     47.61 o 
   2  12  11      250.03      228.57     21.13 o 
   3  12  11     1128.52     1215.21     52.62 o 
   4  12  11     1102.37     1368.22     40.04 o 
   5  12  11       51.25       19.35     20.95 o 
   6  12  11      134.19      112.49     19.91 o 
   7  12  11      112.35      119.72     26.11 o 
   8  12  11      135.67       81.96     34.16 o 
   9  12  11       37.66       12.05     25.80 o 
  10  12  11       63.20       74.31     28.56 o 
 -10  13  11        1.64       -0.78     18.06 o 
  -9  13  11        0.80       -0.49     18.18 o 
  -8  13  11      706.33      606.25     31.11 o 
  -7  13  11      223.95      213.78     24.14 o 
  -6  13  11       51.81       42.78     22.59 o 
  -5  13  11     1344.72     1242.01     37.81 o 
  -4  13  11      288.11      258.61     23.05 o 
  -3  13  11     1010.22     1035.83     31.20 o 
  -2  13  11     2169.78     2217.74     43.24 o 
  -1  13  11      360.45      438.02     24.65 o 
   0  13  11     1217.14     1251.51     38.69 o 
   1  13  11      164.07      131.68     27.96 o 
   2  13  11      195.23      191.34     20.14 o 
   3  13  11      140.64      128.06     24.96 o 
   4  13  11     1030.95     1011.67     49.63 o 
   5  13  11       77.40       46.42     22.26 o 
   6  13  11        4.26      -19.10     20.50 o 
   7  13  11        2.66        6.40     24.76 o 
   8  13  11       13.27      -18.79     32.64 o 
   9  13  11      132.87      127.45     31.54 o 
  10  13  11       15.11       12.26     38.10 o 
 -10  14  11        2.54        5.45     15.15 o 
  -9  14  11        0.75       -7.77     18.62 o 
  -8  14  11       16.20        0.65     20.46 o 
  -7  14  11       20.15       11.73     21.95 o 
  -6  14  11     2584.24     2551.64     51.31 o 
  -5  14  11      510.41      628.92     30.10 o 
  -4  14  11      242.32      221.95     25.12 o 
  -3  14  11      682.80      826.70     30.06 o 
  -2  14  11      150.54      134.44     20.32 o 
  -1  14  11      527.50      426.84     25.32 o 
   0  14  11        0.84       18.29     22.02 o 
   1  14  11      699.77      648.81     32.37 o 
   2  14  11        4.33       -4.58     19.34 o 
   3  14  11      760.80      676.26     32.61 o 
   4  14  11      764.44      793.38     32.67 o 
   5  14  11     1619.14     1383.85     41.68 o 
   6  14  11      119.58       96.55     20.90 o 
   7  14  11       41.23       39.75     24.88 o 
   8  14  11       78.66       81.57     24.67 o 
   9  14  11       29.06       14.49     30.51 o 
  10  14  11        3.02        6.54     22.94 o 
 -10  15  11        8.11       15.63     16.82 o 
  -9  15  11       46.36       46.14     17.53 o 
  -8  15  11        9.22      -18.18     18.18 o 
  -7  15  11        1.48       18.28     21.93 o 
  -6  15  11      542.61      530.69     28.18 o 
  -5  15  11       13.74       16.19     20.19 o 
  -4  15  11      168.54      126.85     23.41 o 
  -3  15  11     1961.34     2185.30     52.83 o 
  -2  15  11       63.80       67.68     32.24 o 
  -1  15  11      335.53      327.18     24.87 o 
   0  15  11        5.45        5.71     22.21 o 
   1  15  11      192.56      151.61     24.50 o 
   2  15  11      143.88      157.23     20.74 o 
   3  15  11     4775.09     4651.97    100.96 o 
   4  15  11     1434.81     1392.04     52.68 o 
   5  15  11     1561.05     1432.55     42.50 o 
   6  15  11        0.02       -6.01     21.30 o 
   7  15  11       31.86       18.02     24.26 o 
   8  15  11       39.00       38.04     24.64 o 
   9  15  11       11.33       -5.59     45.28 o 
  10  15  11       42.66       38.06     21.93 o 
 -10  16  11        0.00        4.69     18.23 o 
  -9  16  11        1.58        6.80     15.73 o 
  -8  16  11        2.27      -18.23     18.23 o 
  -7  16  11      168.73      153.07     20.24 o 
  -6  16  11        5.67       23.81     19.04 o 
  -5  16  11      368.85      355.94     25.09 o 
  -4  16  11       28.76       44.80     21.67 o 
  -3  16  11      855.14     1043.41     43.85 o 
  -2  16  11       51.48       69.44     31.78 o 
  -1  16  11        7.36        9.95     24.22 o 
   0  16  11       27.64       27.09     21.53 o 
   1  16  11        7.30      -13.73     34.76 o 
   2  16  11      128.89      146.17     23.21 o 
   3  16  11     1001.94      925.15     61.00 o 
   4  16  11     3108.30     2716.19     46.97 o 
   5  16  11      178.11      194.68     28.44 o 
   6  16  11       85.22       60.83     23.34 o 
   7  16  11       23.74       47.00     27.66 o 
   8  16  11        4.74        9.58     27.22 o 
   9  16  11       40.64       45.16     39.08 o 
  10  16  11       89.41       65.68     29.97 o 
 -10  17  11        1.98       16.63     18.62 o 
  -9  17  11      161.39      196.60     19.78 o 
  -8  17  11        0.71        1.88     16.81 o 
  -7  17  11       43.08       43.15     18.36 o 
  -6  17  11       81.48      110.30     19.48 o 
  -5  17  11      116.45      150.39     21.82 o 
  -4  17  11      622.11      564.15     24.93 o 
  -3  17  11     1652.22     1667.41     36.93 o 
  -2  17  11      130.48      158.51     45.61 o 
  -1  17  11      231.93      218.21     37.03 o 
   0  17  11      870.38     1006.95     38.57 o 
   1  17  11      174.94      161.49     23.84 o 
   2  17  11       14.94       34.60     21.76 o 
   3  17  11      548.97      512.44     29.27 o 
   4  17  11     3790.32     3792.50     54.67 o 
   5  17  11      620.70      537.61     32.74 o 
   6  17  11      146.56       94.69     23.64 o 
   7  17  11       56.68       63.76     33.35 o 
   8  17  11       69.72       45.80     22.55 o 
   9  17  11      135.54      114.52     27.65 o 
  10  17  11        0.08      -18.33     22.98 o 
  -9  18  11        3.17      -13.37     16.48 o 
  -8  18  11        5.10        9.90     16.85 o 
  -7  18  11        0.29      -11.89     16.88 o 
  -6  18  11       28.49       17.40     17.92 o 
  -5  18  11        1.02        0.67     19.67 o 
  -4  18  11      135.53      117.01     20.04 o 
  -3  18  11        0.68        9.00     19.70 o 
  -2  18  11     4884.30     4660.28     77.12 o 
  -1  18  11      176.52      160.78     29.88 o 
   0  18  11       56.22       52.38     24.20 o 
   1  18  11       32.88       49.22     31.15 o 
   2  18  11        4.96       -6.61     22.63 o 
   3  18  11      631.22      647.38     32.42 o 
   4  18  11     1648.03     1464.02     38.21 o 
   5  18  11      140.66       81.45     26.03 o 
   6  18  11        5.33       29.14     21.18 o 
   7  18  11        1.98       15.16     26.64 o 
   8  18  11       67.08       73.71     22.33 o 
   9  18  11       27.08       31.99     25.43 o 
  -9  19  11        1.15        1.65     16.85 o 
  -8  19  11      101.53      122.34     21.30 o 
  -7  19  11       49.07       29.68     16.93 o 
  -6  19  11       26.35       20.23     16.63 o 
  -5  19  11       33.26       56.61     18.55 o 
  -4  19  11      119.01      134.66     20.86 o 
  -3  19  11       58.47       78.52     21.54 o 
  -2  19  11      913.94      845.77     34.29 o 
  -1  19  11      427.12      429.07     33.60 o 
   0  19  11      124.61      170.02     24.58 o 
   1  19  11      756.62      560.19     42.15 o 
   2  19  11      132.22      159.14     20.61 o 
   3  19  11     4214.35     3796.19     54.27 o 
   4  19  11       31.36       27.63     21.59 o 
   5  19  11      372.51      262.12     29.03 o 
   6  19  11      105.37       92.28     23.46 o 
   7  19  11        6.93        1.02     23.75 o 
   8  19  11       12.41       13.91     20.16 o 
   9  19  11        0.55        7.79     34.21 o 
  -9  20  11        0.27       -3.72     18.92 o 
  -8  20  11       43.89       59.18     19.08 o 
  -7  20  11      159.73      137.84     19.59 o 
  -6  20  11       27.72       13.35     16.72 o 
  -5  20  11        1.80        4.82     18.89 o 
  -4  20  11      568.66      506.98     26.63 o 
  -3  20  11       79.60       94.72     22.62 o 
  -2  20  11      559.58      578.04     27.91 o 
  -1  20  11        0.04       15.44     27.13 o 
   0  20  11      112.80      129.55     25.92 o 
   1  20  11      500.33      479.64     28.95 o 
   2  20  11      109.31       72.01     21.07 o 
   3  20  11     1781.03     1709.61     59.85 o 
   4  20  11        3.53        4.66     21.07 o 
   5  20  11      229.21      209.68     27.60 o 
   6  20  11       79.52       81.22     25.90 o 
   7  20  11       11.04        1.87     22.83 o 
   8  20  11       34.80       71.24     29.04 o 
   9  20  11      186.56      151.89     32.93 o 
  -9  21  11        1.81       14.81     29.13 o 
  -8  21  11        6.49       14.27     20.84 o 
  -7  21  11      159.81      154.40     18.69 o 
  -6  21  11        0.79       26.80     17.11 o 
  -5  21  11       22.14       36.82     21.66 o 
  -4  21  11       28.64       24.14     26.36 o 
  -3  21  11     1328.98     1235.70     41.67 o 
  -2  21  11     1591.54     1495.52     44.29 o 
  -1  21  11      285.24      353.49     26.34 o 
   0  21  11      470.75      455.18     35.30 o 
   1  21  11        1.90       10.22     27.88 o 
   2  21  11      108.94       92.03     27.44 o 
   3  21  11      783.35      791.76     34.53 o 
   4  21  11      145.89      131.70     23.18 o 
   5  21  11       86.75      108.66     26.79 o 
   6  21  11      159.95      127.98     31.38 o 
   7  21  11       52.71       34.72     24.27 o 
   8  21  11        0.67        7.05     23.89 o 
   9  21  11       29.10       35.08     23.25 o 
  -8  22  11       20.33       48.62     18.65 o 
  -7  22  11      291.26      313.06     28.00 o 
  -6  22  11       92.64       71.62     19.77 o 
  -5  22  11        0.67       17.81     21.23 o 
  -4  22  11       54.39       41.73     25.56 o 
  -3  22  11      723.74      709.86     43.62 o 
  -2  22  11      631.13      539.21     34.26 o 
  -1  22  11     5873.79     5697.78     64.75 o 
   0  22  11     1313.74     1254.44     64.10 o 
   1  22  11      107.68       93.60     28.85 o 
   2  22  11       21.55       17.28     24.28 o 
   3  22  11        0.24        8.98     23.02 o 
   4  22  11      400.13      347.66     28.85 o 
   5  22  11      143.11      207.72     27.59 o 
   6  22  11        0.83       20.20     23.77 o 
   7  22  11        0.32       -5.08     22.49 o 
   8  22  11        2.84        8.94     21.74 o 
  -8  23  11      152.72      120.26     19.60 o 
  -7  23  11      145.29      135.24     18.28 o 
  -6  23  11      127.98      113.18     19.44 o 
  -5  23  11        1.87       17.31     23.23 o 
  -4  23  11        3.85       -3.60     24.97 o 
  -3  23  11      142.34      172.68     28.43 o 
  -2  23  11       39.58       54.99     26.38 o 
  -1  23  11     2558.34     2487.45     45.92 o 
   0  23  11        0.22       87.13     32.59 o 
   1  23  11      117.91       90.36     29.42 o 
   2  23  11      276.23      269.25     25.71 o 
   3  23  11      104.03       74.85     21.79 o 
   4  23  11      194.15      212.51     26.88 o 
   5  23  11        3.10       20.57     24.09 o 
   6  23  11        3.13       -6.62     22.24 o 
   7  23  11        0.70        4.65     21.31 o 
   8  23  11       76.40       81.53     20.79 o 
  -8  24  11      265.31      252.30     24.64 o 
  -7  24  11        7.37       26.33     16.94 o 
  -6  24  11      126.72       95.39     26.02 o 
  -5  24  11        3.43        6.36     24.43 o 
  -4  24  11        0.30       26.52     24.90 o 
  -3  24  11       21.00       23.99     24.69 o 
  -2  24  11      200.75      190.72     23.88 o 
  -1  24  11     1196.79      968.10     44.23 o 
   0  24  11     1646.23     1639.18     51.74 o 
   1  24  11      110.38       85.29     29.23 o 
   2  24  11      504.88      474.69     29.41 o 
   3  24  11      390.14      373.81     32.81 o 
   4  24  11        7.49       -9.96     23.56 o 
   5  24  11        6.91       16.26     28.23 o 
   6  24  11        1.81        2.02     25.35 o 
   7  24  11        0.15       -7.12     20.16 o 
  -7  25  11      149.28      153.16     15.88 o 
  -6  25  11        2.89       -3.67     22.04 o 
  -5  25  11        4.20        7.26     20.17 o 
  -4  25  11       10.37       -9.24     23.75 o 
  -3  25  11       46.52       19.83     21.21 o 
  -2  25  11       38.06       62.53     22.01 o 
  -1  25  11       10.02       35.96     25.89 o 
   0  25  11        0.43      -13.76     27.99 o 
   1  25  11      127.26      110.80     28.22 o 
   2  25  11       26.02       21.74     27.27 o 
   3  25  11       53.41       57.13     21.09 o 
   4  25  11       62.92       36.75     33.97 o 
   5  25  11        1.69       -4.52     26.47 o 
   6  25  11       23.21       35.40     23.99 o 
   7  25  11       12.81       32.57     22.20 o 
  -7  26  11        5.61        9.98     31.41 o 
  -6  26  11       74.02       71.87     17.46 o 
  -5  26  11       22.67       37.40     19.63 o 
  -4  26  11       73.41       80.51     20.59 o 
  -3  26  11       25.12       36.60     20.58 o 
  -2  26  11       38.93       39.17     23.07 o 
  -1  26  11       48.70       33.30     27.06 o 
   0  26  11       42.84       29.81     27.63 o 
   1  26  11      302.22      302.15     31.33 o 
   2  26  11       18.31       10.01     25.26 o 
   3  26  11      352.15      361.18     32.90 o 
   4  26  11       85.32       66.08     33.76 o 
   5  26  11        1.34      -13.49     26.21 o 
   6  26  11       89.42      148.53     38.48 o 
   7  26  11       29.84       51.28     29.07 o 
  -7  27  11      192.24      182.37     28.07 o 
  -6  27  11       30.08       31.23     21.26 o 
  -5  27  11        3.54       12.56     18.56 o 
  -4  27  11       31.54       22.47     20.81 o 
  -3  27  11        0.52       19.94     21.29 o 
  -2  27  11       17.81       16.09     21.69 o 
  -1  27  11       92.06       46.17     26.00 o 
   0  27  11      118.96       80.01     27.31 o 
   1  27  11      113.40      113.12     26.83 o 
   2  27  11        0.70      -25.53     25.53 o 
   3  27  11       60.80       14.33     26.50 o 
   4  27  11        0.94      -10.10     30.15 o 
   5  27  11      100.91      128.94     24.34 o 
   6  27  11        1.08        0.50     21.45 o 
   7  27  11        4.38       12.42     24.38 o 
  -6  28  11        2.89       10.74     18.12 o 
  -5  28  11       68.16       60.40     24.27 o 
  -4  28  11        2.96       -5.92     18.65 o 
  -3  28  11      200.10      195.21     21.98 o 
  -2  28  11      222.35      233.48     27.84 o 
  -1  28  11      141.19      120.60     26.71 o 
   0  28  11      239.39      235.69     27.82 o 
   1  28  11       16.34       23.90     23.95 o 
   2  28  11        8.80      -12.11     23.25 o 
   3  28  11      451.27      466.81     39.31 o 
   4  28  11        2.94       13.16     22.87 o 
   5  28  11       15.84      -14.81     22.05 o 
   6  28  11      128.07      169.14     35.31 o 
  -5  29  11        6.13       13.48     22.90 o 
  -4  29  11       20.57        3.86     23.14 o 
  -3  29  11       74.34       66.81     19.88 o 
  -2  29  11      101.51       76.95     22.78 o 
  -1  29  11        2.91       46.43     23.94 o 
   0  29  11        2.67       18.59     29.69 o 
   1  29  11      110.59       88.76     22.59 o 
   2  29  11       52.96       22.79     23.85 o 
   3  29  11       78.69       90.41     26.02 o 
   4  29  11      120.95       99.97     21.92 o 
   5  29  11      144.00      153.18     19.73 o 
   6  29  11       16.88       21.40     27.00 o 
  -5  30  11        1.77       11.97     16.59 o 
  -4  30  11       26.72       25.55     21.09 o 
  -3  30  11       27.82        9.28     26.63 o 
  -2  30  11        1.78       31.37     28.04 o 
  -1  30  11       67.45       76.42     29.21 o 
   0  30  11        0.37      -10.34     21.51 o 
   1  30  11       11.58       20.95     21.58 o 
   2  30  11        9.42        3.24     22.33 o 
   3  30  11        1.90      -21.98     21.98 o 
   4  30  11       28.70       22.01     20.15 o 
   5  30  11      445.37      564.38     31.58 o 
  -4  31  11       11.39        8.01     24.81 o 
  -3  31  11       82.50       90.39     33.39 o 
  -2  31  11       70.50       94.44     26.20 o 
  -1  31  11       12.22       41.87     25.57 o 
   0  31  11       27.20      -24.55     24.55 o 
   1  31  11        4.12       12.36     25.73 o 
   2  31  11       30.57       10.26     26.59 o 
   3  31  11      151.07      145.95     27.26 o 
   4  31  11       21.34       54.81     23.81 o 
  -3  32  11        2.26       17.56     24.92 o 
  -2  32  11        1.52       -3.54     29.23 o 
  -1  32  11        6.39       28.02     21.52 o 
   0  32  11       77.54       88.98     23.05 o 
   1  32  11        1.40       -9.96     18.89 o 
   2  32  11        0.04      -16.05     21.96 o 
   3  32  11        6.34       34.09     25.09 o 
   4  32  11       17.82       40.50     26.19 o 
  -2  33  11       51.96       63.60     23.99 o 
  -1  33  11       35.92       35.88     26.77 o 
   0  33  11       66.79       65.56     21.20 o 
   1  33  11        3.68       13.41     30.66 o 
   2  33  11        9.68       18.63     27.99 o 
   3  33  11        6.28        8.55     24.55 o 
  -1  34  11       37.36       47.59     21.06 o 
 -11   0  12        4.80       -4.75     31.49 o 
 -10   0  12       22.93       57.20     48.26 o 
  -9   0  12       44.13       40.06     53.95 o 
  -8   0  12      510.97      439.50     34.38 o 
  -7   0  12        7.39      -27.99     58.52 o 
  -6   0  12     4319.99     4570.50     89.88 o 
  -5   0  12     2613.41     2610.80     52.25 o 
  -4   0  12    21454.33    20488.76    126.46 o 
  -3   0  12     8146.88     8090.04    222.19 o 
  -2   0  12      775.76      847.76    114.23 o 
  -1   0  12     1074.72     1201.89     57.98 o 
   0   0  12     1221.28     1310.13     40.40 o 
   1   0  12       36.18       72.07     12.21 o 
   2   0  12     1621.93     1844.62    164.18 o 
   3   0  12     1296.22     1248.84     44.74 o 
   4   0  12      414.57      525.90     43.03 o 
   5   0  12      255.63      297.56     31.72 o 
   6   0  12      186.84      119.99     51.66 o 
   7   0  12     2452.17     2304.10    104.38 o 
   8   0  12      103.06      152.46     63.66 o 
   9   0  12       53.76       70.92     56.82 o 
  10   0  12        0.00        8.75     49.69 o 
  11   0  12       36.81       64.36     35.85 o 
 -11   1  12       16.54       23.89     15.95 o 
 -10   1  12        0.42       17.35     32.51 o 
  -9   1  12       11.05       38.71     27.95 o 
  -8   1  12      390.22      421.57     27.35 o 
  -7   1  12       75.33       72.99     21.40 o 
  -6   1  12     4838.22     5105.86    119.94 o 
  -5   1  12      767.16      712.43     23.80 o 
  -4   1  12     4751.68     5015.72     75.06 o 
  -3   1  12      544.75      629.24     20.58 o 
  -2   1  12      750.62      687.98     24.71 o 
  -1   1  12      278.04      247.26     19.82 o 
   0   1  12      235.08      248.11     14.04 o 
   1   1  12        3.65        6.83      9.50 o 
   2   1  12     1424.22     1683.92     53.11 o 
   3   1  12     2018.94     1898.60     32.66 o 
   4   1  12    15455.78    15277.77    162.56 o 
   5   1  12      667.62      682.89     29.07 o 
   6   1  12        1.27       30.08     31.91 o 
   7   1  12      186.44      182.26     40.74 o 
   8   1  12      419.14      461.41     49.93 o 
   9   1  12        7.22       15.41     30.01 o 
  10   1  12       10.55       38.66     34.42 o 
  11   1  12       10.80        5.84     24.03 o 
 -11   2  12       12.04       15.37     15.83 o 
 -10   2  12       11.90        0.72     26.26 o 
  -9   2  12        2.01       22.07     26.77 o 
  -8   2  12       21.60       19.60     24.39 o 
  -7   2  12     1065.59     1065.26     38.54 o 
  -6   2  12       99.83       88.75     25.08 o 
  -5   2  12      118.13      112.90     17.04 o 
  -4   2  12     1303.66     1358.62     25.41 o 
  -3   2  12        8.24       12.28     15.92 o 
  -2   2  12      429.61      441.42     24.35 o 
  -1   2  12      131.57       94.23     14.85 o 
   0   2  12     1855.89     2100.15     53.83 o 
   1   2  12       40.46       70.08     11.19 o 
   2   2  12     1684.51     1845.37     45.11 o 
   3   2  12      153.69      164.99     17.58 o 
   4   2  12        8.57       39.45     17.07 o 
   5   2  12     3705.88     3478.34     59.91 o 
   6   2  12      230.96      246.43     40.21 o 
   7   2  12      520.78      487.46     35.94 o 
   8   2  12      127.50      131.63     41.27 o 
   9   2  12       26.61       15.18     30.06 o 
  10   2  12        4.85      -16.22     33.81 o 
  11   2  12       10.41       25.72     23.37 o 
 -11   3  12        1.92        0.08     13.19 o 
 -10   3  12        0.18       12.79     21.19 o 
  -9   3  12       13.72        1.96     25.83 o 
  -8   3  12       44.91       36.53     24.14 o 
  -7   3  12      830.96      763.41     51.88 o 
  -6   3  12     1068.15     1074.10     42.00 o 
  -5   3  12       52.65       58.68     18.53 o 
  -4   3  12     5272.51     5104.38     80.42 o 
  -3   3  12      279.63      280.20     20.11 o 
  -2   3  12     3131.75     3253.43     43.04 o 
  -1   3  12      835.61     1194.19     34.47 o 
   0   3  12     4306.83     4607.45    118.79 o 
   1   3  12     2597.07     2678.09     71.15 o 
   2   3  12     9041.97     9541.45    210.58 o 
   3   3  12     1946.22     1846.67     31.57 o 
   4   3  12       52.17       68.53     17.09 o 
   5   3  12      208.67      274.00     30.03 o 
   6   3  12       57.17       30.79     27.74 o 
   7   3  12      221.84      178.37     31.51 o 
   8   3  12       38.20       47.67     39.02 o 
   9   3  12       85.63      110.28     31.18 o 
  10   3  12        0.05       -5.47     25.28 o 
  11   3  12        1.21        6.11     21.75 o 
 -11   4  12        0.27        4.50     12.95 o 
 -10   4  12       31.49       51.71     20.46 o 
  -9   4  12       18.66       15.97     24.16 o 
  -8   4  12       14.19       26.14     28.52 o 
  -7   4  12      739.10      741.07     40.04 o 
  -6   4  12       18.54        6.94     24.21 o 
  -5   4  12       37.96       38.23     19.37 o 
  -4   4  12       32.28       53.81     14.91 o 
  -3   4  12       25.54        6.79     15.07 o 
  -2   4  12      989.18     1203.14     25.54 o 
  -1   4  12     1326.70     1266.47     39.14 o 
   0   4  12     8084.34     9098.33     67.78 o 
   1   4  12      223.76      173.59     13.35 o 
   2   4  12     7020.57     6916.14     80.47 o 
   3   4  12     2166.16     2113.61     37.16 o 
   4   4  12       22.50       26.24     15.82 o 
   5   4  12     3203.89     3051.23     48.86 o 
   6   4  12      426.20      407.39     31.06 o 
   7   4  12      105.42      117.51     29.35 o 
   8   4  12      185.65      240.44     47.42 o 
   9   4  12       45.42       29.15     29.51 o 
  10   4  12       21.96       25.63     24.88 o 
  11   4  12        0.18        2.40     23.10 o 
 -11   5  12        2.25       12.76     12.84 o 
 -10   5  12        0.11       15.49     19.87 o 
  -9   5  12       10.65      -17.59     23.64 o 
  -8   5  12      192.35      182.37     31.24 o 
  -7   5  12       17.22       30.04     27.90 o 
  -6   5  12        9.84       44.41     22.44 o 
  -5   5  12        8.45       -2.47     18.17 o 
  -4   5  12     2413.20     2038.25     44.15 o 
  -3   5  12      130.56       98.64     19.64 o 
  -2   5  12      976.95      989.60     22.44 o 
  -1   5  12       11.46       24.53     15.23 o 
   0   5  12      745.48      781.40     18.97 o 
   1   5  12     1591.27     1654.97     24.74 o 
   2   5  12     1362.14     1706.89     48.92 o 
   3   5  12        0.10        0.37     17.51 o 
   4   5  12     1764.55     1657.70     32.25 o 
   5   5  12      994.11     1064.63     43.92 o 
   6   5  12      290.78      361.70     28.52 o 
   7   5  12      522.75      574.21     40.11 o 
   8   5  12      154.82      105.73     41.05 o 
   9   5  12       48.66       31.78     30.23 o 
  10   5  12        0.41        8.86     24.26 o 
  11   5  12        0.62        2.26     21.54 o 
 -11   6  12        4.35        8.51     12.02 o 
 -10   6  12       56.74       78.81     20.84 o 
  -9   6  12        5.13       -1.93     27.93 o 
  -8   6  12        7.18       20.03     33.82 o 
  -7   6  12       95.13       90.82     29.30 o 
  -6   6  12        1.73       13.29     23.72 o 
  -5   6  12       55.00       48.51     19.82 o 
  -4   6  12       12.28       15.47     18.70 o 
  -3   6  12     1034.93      831.41     27.17 o 
  -2   6  12     3514.95     4086.66    112.86 o 
  -1   6  12      216.87      155.83     16.30 o 
   0   6  12     1502.03     1870.51     42.81 o 
   1   6  12      255.61      385.17     18.22 o 
   2   6  12      557.27      627.30     22.23 o 
   3   6  12       87.79       87.11     17.98 o 
   4   6  12        7.97       10.39     16.52 o 
   5   6  12        2.57       -3.51     18.86 o 
   6   6  12     1861.70     1907.74     45.62 o 
   7   6  12     2660.45     2639.76     57.62 o 
   8   6  12        5.24       40.61     38.74 o 
   9   6  12        8.77      -16.97     29.76 o 
  10   6  12      107.50      120.73     25.45 o 
  11   6  12       61.22       78.19     20.24 o 
 -11   7  12        8.26      -18.19     26.03 o 
 -10   7  12       15.91       22.00     16.86 o 
  -9   7  12       94.79      106.09     25.00 o 
  -8   7  12        2.80       36.70     36.40 o 
  -7   7  12      333.22      347.33     43.14 o 
  -6   7  12      224.68      205.27     23.40 o 
  -5   7  12      289.52      248.53     23.07 o 
  -4   7  12       47.80       57.37     22.49 o 
  -3   7  12       87.04      157.05     32.76 o 
  -2   7  12      336.93      352.57     17.55 o 
  -1   7  12      113.73      110.43     14.54 o 
   0   7  12      251.58      329.54     18.07 o 
   1   7  12      435.46      582.72     23.48 o 
   2   7  12     1201.07     1300.00     29.73 o 
   3   7  12       16.56       -0.18     16.52 o 
   4   7  12        0.77      -14.56     16.82 o 
   5   7  12      448.89      440.05     28.77 o 
   6   7  12     2458.54     2348.94     47.90 o 
   7   7  12      137.05      196.15     32.89 o 
   8   7  12     1120.00      982.03     44.34 o 
   9   7  12      109.43      116.41     31.63 o 
  10   7  12        0.67        8.86     23.02 o 
  11   7  12       61.13       34.47     26.82 o 
 -10   8  12        5.52      -16.26     16.26 o 
  -9   8  12      125.67      177.28     26.05 o 
  -8   8  12        9.63       38.54     29.85 o 
  -7   8  12      367.12      342.78     28.80 o 
  -6   8  12       25.66       32.63     28.11 o 
  -5   8  12      509.45      493.45     30.03 o 
  -4   8  12        8.18        4.29     20.64 o 
  -3   8  12      378.24      345.02     26.69 o 
  -2   8  12      829.01      809.03     29.98 o 
  -1   8  12      187.24      182.69     20.80 o 
   0   8  12      555.63      643.21     22.23 o 
   1   8  12     2689.23     2797.32     41.18 o 
   2   8  12      328.55      397.93     25.53 o 
   3   8  12      314.90      301.14     25.23 o 
   4   8  12      210.88      203.21     24.55 o 
   5   8  12       42.38       43.47     28.23 o 
   6   8  12      105.76      127.42     25.75 o 
   7   8  12      203.48      189.78     27.64 o 
   8   8  12      159.42      136.21     30.95 o 
   9   8  12       13.06       41.04     28.44 o 
  10   8  12       22.53       15.56     23.17 o 
 -10   9  12       17.93       19.16     15.87 o 
  -9   9  12       95.43      112.05     24.36 o 
  -8   9  12       34.78       28.40     28.40 o 
  -7   9  12        1.16       10.50     24.43 o 
  -6   9  12       75.80       76.12     28.51 o 
  -5   9  12       11.60       49.92     32.90 o 
  -4   9  12      247.67      248.01     26.36 o 
  -3   9  12      251.72      267.32     25.09 o 
  -2   9  12        4.05        2.40     18.47 o 
  -1   9  12     5149.47     5564.71     80.06 o 
   0   9  12      105.66      150.21     15.18 o 
   1   9  12     1172.86     1244.45     51.34 o 
   2   9  12       51.39       48.51     19.74 o 
   3   9  12      388.15      347.79     32.83 o 
   4   9  12      353.68      347.22     27.78 o 
   5   9  12      297.35      356.07     26.20 o 
   6   9  12      558.39      473.09     34.69 o 
   7   9  12       21.54      -17.10     25.00 o 
   8   9  12      482.72      469.87     35.66 o 
   9   9  12       91.00       71.85     27.85 o 
  10   9  12        0.04        1.53     21.89 o 
 -10  10  12        3.81        3.01     15.12 o 
  -9  10  12       52.55       29.44     19.84 o 
  -8  10  12        0.01       20.19     22.09 o 
  -7  10  12        5.87       33.10     25.95 o 
  -6  10  12       81.45       69.98     29.18 o 
  -5  10  12       58.77       75.05     27.20 o 
  -4  10  12      247.96      235.24     33.64 o 
  -3  10  12       14.21       12.34     20.79 o 
  -2  10  12     1062.97      960.14     28.78 o 
  -1  10  12      385.04      499.64     26.36 o 
   0  10  12      210.41      259.06     26.97 o 
   1  10  12     3526.48     3782.12     93.08 o 
   2  10  12     1408.33     1466.08     44.58 o 
   3  10  12      329.76      237.34     25.44 o 
   4  10  12      895.01      933.91     35.84 o 
   5  10  12       18.98       47.06     23.95 o 
   6  10  12      414.21      357.24     31.36 o 
   7  10  12      171.65      172.66     26.24 o 
   8  10  12       78.49       69.89     29.49 o 
   9  10  12        9.98       12.21     26.73 o 
  10  10  12       50.50       80.64     21.22 o 
 -10  11  12        4.97       16.00     14.79 o 
  -9  11  12        2.12       12.73     19.14 o 
  -8  11  12       30.92        6.13     19.64 o 
  -7  11  12        5.32        5.41     29.73 o 
  -6  11  12      130.94      148.64     30.79 o 
  -5  11  12      322.42      337.33     30.12 o 
  -4  11  12       28.47       61.35     26.37 o 
  -3  11  12     2001.36     1911.68     44.23 o 
  -2  11  12     1840.50     2119.22     38.71 o 
  -1  11  12       40.88       59.61     16.30 o 
   0  11  12     5532.54     5417.89    108.18 o 
   1  11  12     2200.52     2201.85    153.24 o 
   2  11  12      300.48      365.53     27.63 o 
   3  11  12      241.85      231.14     24.70 o 
   4  11  12     1498.05     1567.71     51.11 o 
   5  11  12      116.37       84.61     24.02 o 
   6  11  12      170.40      128.42     35.29 o 
   7  11  12      111.90      112.80     29.47 o 
   8  11  12        5.21       18.04     28.34 o 
   9  11  12        1.71      -19.34     26.07 o 
  10  11  12        0.37       -4.73     25.72 o
[truncated: 352,952 more chars]
